# Supplementary material for: Photocured room temperature phosphorescent materials from lignosulfonate
Source: Nat Commun. 2024 Feb 21;15:1590. doi: 10.1038/s41467-024-45622-3 (PMC10881523; doi:10.1038/s41467-024-45622-3)
Supplement: Supplementary file 5 — Source Data [file 41467_2024_45622_MOESM5_ESM.xlsx]

## Sheet: Fig2.a
ESR sperctra of lignosulfonate in ionic liquid upon UV irradiation for different times
	0min		5min		15min
Magnetic field (G)	Intensity (arb. units)	Magnetic field (G)	Intensity (arb. units)	Magnetic field (G)	Intensity (arb. units)
3460	0.00672	3460	-0.00104	3460	0.00612
3460.1	0.00761	3460.1	0.00826	3460.1	0.0062
3460.2	-0.00342	3460.2	0.00785	3460.2	0.00242
3460.3	-0.00651	3460.3	0.01487	3460.3	0.00848
3460.4	-0.0079	3460.4	-0.00629	3460.4	0.00459
3460.5	0.00826	3460.5	0.00851	3460.5	-0.00658
3460.6	0.00633	3460.6	0.00793	3460.6	-0.00766
3460.7	-0.01013	3460.7	0.00444	3460.7	-0.00281
3460.8	0.00203	3460.8	0.00282	3460.8	-0.00331
3460.9	0.0085	3460.9	-0.00771	3460.9	-0.000624015
3461	0.01422	3461	0.00199	3461	-0.0015
3461.1	0.01129	3461.1	-0.00504	3461.1	-0.00202
3461.2	0.000993215	3461.2	-0.00347	3461.2	-0.00249
3461.3	0.00803	3461.3	0.00612	3461.3	0.00131
3461.4	-0.00736	3461.4	0.00719	3461.4	-0.00141
3461.5	-0.00328	3461.5	-0.00174	3461.5	0.01887
3461.6	-0.0025	3461.6	-0.0098	3461.6	-0.0083
3461.7	0.00113	3461.7	0.00237	3461.7	0.02278
3461.8	0.00719	3461.8	-0.00326	3461.8	0.013
3461.9	-0.00289	3461.9	0.00733	3461.9	0.00682
3462	-0.000443574	3462	-0.00111	3462	0.000394545
3462.1	-0.00938	3462.1	-0.000100735	3462.1	-0.00526
3462.2	-0.00081601	3462.2	0.00338	3462.2	0.00588
3462.3	0.00128	3462.3	0.00297	3462.3	-0.00372
3462.4	-0.00475	3462.4	0.00487	3462.4	0.000740494
3462.5	0.00961	3462.5	-0.00948	3462.5	0.01337
3462.6	-0.00329	3462.6	-0.0079	3462.6	0.00353
3462.7	-0.00393	3462.7	0.00696	3462.7	-0.00507
3462.8	0.00804	3462.8	-0.000797604	3462.8	0.02195
3462.9	-0.00486	3462.9	-0.000557139	3462.9	0.000131969
3463	0.00309	3463	0.0029	3463	0.000455177
3463.1	0.00705	3463.1	0.01033	3463.1	0.00527
3463.2	-0.00102	3463.2	0.00335	3463.2	-0.00163
3463.3	-0.00364	3463.3	0.00233	3463.3	-0.00377
3463.4	0.0031	3463.4	0.00514	3463.4	0.00254
3463.5	-0.00265	3463.5	0.0051	3463.5	-0.01319
3463.6	0.00368	3463.6	0.00426	3463.6	0.00601
3463.7	-0.00568	3463.7	0.01377	3463.7	-0.00357
3463.8	-0.00241	3463.8	0.00699	3463.8	-0.00983
3463.9	-0.00128	3463.9	-0.00244	3463.9	0.00367
3464	0.000343261	3464	0.0047	3464	0.00565
3464.1	-0.00254	3464.1	-0.00408	3464.1	-0.00957
3464.2	0.000245825	3464.2	0.01081	3464.2	-0.00525
3464.3	0.00294	3464.3	-0.000110531	3464.3	-0.00426
3464.4	0.00198	3464.4	-0.01365	3464.4	0.00267
3464.5	0.000302297	3464.5	-0.00027207	3464.5	-0.00895
3464.6	-0.000231187	3464.6	-0.00609	3464.6	-0.00582
3464.7	0.00107	3464.7	0.000102819	3464.7	0.00212
3464.8	0.00461	3464.8	-0.00138	3464.8	-0.00522
3464.9	-0.00112	3464.9	-0.00101	3464.9	0.00393
3465	0.000589633	3465	-0.00823	3465	0.000161059
3465.1	-0.00506	3465.1	-0.00614	3465.1	-0.00468
3465.2	0.00701	3465.2	-0.00379	3465.2	0.000428069
3465.3	-0.00652	3465.3	0.00607	3465.3	-0.01234
3465.4	0.00067796	3465.4	-0.00357	3465.4	0.0069
3465.5	0.00447	3465.5	0.00318	3465.5	0.0018
3465.6	-0.00477	3465.6	0.00232	3465.6	-0.00668
3465.7	0.00427	3465.7	0.00875	3465.7	0.000281554
3465.8	-0.00103	3465.8	0.00253	3465.8	0.00733
3465.9	0.00249	3465.9	0.0016	3465.9	-0.00542
3466	0.00051543	3466	-0.00292	3466	0.00308
3466.1	-0.00241	3466.1	-0.00518	3466.1	-0.01163
3466.2	0.00322	3466.2	-0.00885	3466.2	-0.000883439
3466.3	-0.000584014	3466.3	0.0023	3466.3	-0.00521
3466.4	-0.00617	3466.4	-0.01055	3466.4	-0.00774
3466.5	0.00552	3466.5	0.00956	3466.5	0.00871
3466.6	0.000337704	3466.6	-0.00908	3466.6	-0.00741
3466.7	0.00346	3466.7	-0.00973	3466.7	-0.000302185
3466.8	0.00935	3466.8	0.00605	3466.8	-0.00184
3466.9	0.00205	3466.9	-0.00875	3466.9	-0.01441
3467	0.01017	3467	0.00787	3467	0.00746
3467.1	0.00184	3467.1	-0.000943933	3467.1	-0.00525
3467.2	0.00588	3467.2	0.00201	3467.2	0.00501
3467.3	0.000740093	3467.3	-0.0056	3467.3	0.00231
3467.4	-0.00086879	3467.4	-0.00459	3467.4	0.00873
3467.5	0.00353	3467.5	4.91869e-05	3467.5	0.00772
3467.6	0.00808	3467.6	-0.00226	3467.6	-0.0039
3467.7	0.00344	3467.7	0.01049	3467.7	-0.00431
3467.8	-0.00716	3467.8	0.000310349	3467.8	0.01398
3467.9	-0.000929834	3467.9	0.00578	3467.9	0.00046031
3468	-0.00879	3468	-0.00914	3468	0.01026
3468.1	0.00516	3468.1	0.01506	3468.1	-0.00187
3468.2	0.00544	3468.2	0.00103	3468.2	0.01269
3468.3	-0.01094	3468.3	0.00282	3468.3	-0.00298
3468.4	0.00607	3468.4	0.00315	3468.4	0.00457
3468.5	-0.00383	3468.5	0.00939	3468.5	-0.00772
3468.6	0.000243843	3468.6	0.00381	3468.6	0.00358
3468.7	0.00599	3468.7	-0.0039	3468.7	0.01484
3468.8	0.01347	3468.8	-0.00343	3468.8	0.00491
3468.9	-0.00208	3468.9	-0.00942	3468.9	0.01426
3469	-0.01371	3469	0.000291923	3469	-0.00958
3469.1	0.00231	3469.1	-0.000472107	3469.1	0.01697
3469.2	0.000704781	3469.2	0.00846	3469.2	-0.00382
3469.3	-0.01186	3469.3	0.00558	3469.3	-0.00872
3469.4	-0.000307744	3469.4	0.00318	3469.4	-0.00332
3469.5	-0.00796	3469.5	0.00135	3469.5	0.00455
3469.6	-0.00276	3469.6	-0.00672	3469.6	0.000276661
3469.7	0.000211083	3469.7	0.00491	3469.7	-0.00176
3469.8	0.00228	3469.8	0.0024	3469.8	-0.00358
3469.9	0.00369	3469.9	-0.00523	3469.9	-0.00588
3470	0.00268	3470	-0.00385	3470	0.00756
3470.1	0.00847	3470.1	0.00457	3470.1	-0.00754
3470.2	2.13128e-05	3470.2	0.00115	3470.2	-0.00574
3470.3	-0.00616	3470.3	0.00468	3470.3	0.00171
3470.4	0.0064	3470.4	-0.00256	3470.4	-0.0048
3470.5	0.009	3470.5	-0.00818	3470.5	-0.00228
3470.6	0.01002	3470.6	-0.00374	3470.6	0.00968
3470.7	0.00345	3470.7	0.00428	3470.7	0.00185
3470.8	0.01397	3470.8	0.00399	3470.8	-0.00106
3470.9	0.0052	3470.9	0.00455	3470.9	0.000842612
3471	-0.00724	3471	0.00244	3471	0.00603
3471.1	-0.00349	3471.1	0.00903	3471.1	0.00159
3471.2	-0.00248	3471.2	-0.000796249	3471.2	-0.00569
3471.3	0.0014	3471.3	0.00164	3471.3	-0.00629
3471.4	0.01094	3471.4	0.00599	3471.4	0.00875
3471.5	-0.01376	3471.5	0.00869	3471.5	0.0074
3471.6	0.00393	3471.6	0.00341	3471.6	0.00641
3471.7	-0.00164	3471.7	0.00292	3471.7	0.00302
3471.8	0.00955	3471.8	0.00744	3471.8	0.00692
3471.9	-0.00196	3471.9	-0.00178	3471.9	-0.00734
3472	0.00356	3472	0.00268	3472	0.00444
3472.1	-0.00399	3472.1	0.00319	3472.1	0.00433
3472.2	-0.00513	3472.2	0.00856	3472.2	-0.00635
3472.3	-0.00189	3472.3	0.000539037	3472.3	-0.00712
3472.4	0.00104	3472.4	-0.00668	3472.4	-0.00717
3472.5	0.00179	3472.5	0.00383	3472.5	-0.00591
3472.6	-0.002	3472.6	-0.00336	3472.6	-0.01322
3472.7	-0.00206	3472.7	0.00957	3472.7	-0.00132
3472.8	0.00559	3472.8	0.00262	3472.8	0.000939464
3472.9	-0.00235	3472.9	0.00527	3472.9	0.00566
3473	0.00692	3473	0.00127	3473	0.00818
3473.1	0.00945	3473.1	0.00443	3473.1	0.01183
3473.2	-0.00191	3473.2	0.00253	3473.2	-0.00135
3473.3	-0.00192	3473.3	-0.000402135	3473.3	-0.00263
3473.4	0.00323	3473.4	0.00237	3473.4	0.00646
3473.5	-0.00117	3473.5	0.00595	3473.5	-0.01073
3473.6	-0.00212	3473.6	0.01297	3473.6	0.0018
3473.7	0.00204	3473.7	0.00503	3473.7	0.00866
3473.8	0.01122	3473.8	0.00295	3473.8	0.00564
3473.9	-0.004	3473.9	0.00738	3473.9	0.01539
3474	0.00235	3474	0.0041	3474	-0.00676
3474.1	-0.0019	3474.1	0.00863	3474.1	-0.01467
3474.2	0.00124	3474.2	-0.00204	3474.2	0.00142
3474.3	-0.00906	3474.3	-0.00094523	3474.3	-0.000736832
3474.4	-0.0071	3474.4	0.00164	3474.4	-0.0018
3474.5	0.02042	3474.5	-0.00709	3474.5	0.00211
3474.6	0.00188	3474.6	0.00278	3474.6	0.01623
3474.7	-0.00676	3474.7	-0.00292	3474.7	0.00318
3474.8	0.00284	3474.8	0.00404	3474.8	-0.00251
3474.9	0.01371	3474.9	0.01006	3474.9	-0.00343
3475	0.00137	3475	0.000199028	3475	-0.000844677
3475.1	0.00415	3475.1	-0.0063	3475.1	0.00802
3475.2	0.00585	3475.2	-0.01548	3475.2	-0.00299
3475.3	-0.00332	3475.3	0.00189	3475.3	-0.00023386
3475.4	0.00903	3475.4	0.00433	3475.4	0.000586483
3475.5	-0.000656901	3475.5	-0.00868	3475.5	-0.00562
3475.6	-0.000970028	3475.6	0.00757	3475.6	0.00184
3475.7	0.00617	3475.7	-0.01123	3475.7	-0.0014
3475.8	-0.01582	3475.8	-0.00892	3475.8	-0.0048
3475.9	-0.0013	3475.9	0.00742	3475.9	-0.00341
3476	0.00878	3476	0.00867	3476	-0.01337
3476.1	0.000930608	3476.1	0.00863	3476.1	0.00709
3476.2	-0.000941571	3476.2	0.0026	3476.2	-0.00171
3476.3	0.0033	3476.3	-0.00831	3476.3	-0.0048
3476.4	0.01216	3476.4	-0.00137	3476.4	-0.00552
3476.5	-0.01242	3476.5	-0.00279	3476.5	-0.00719
3476.6	-0.00728	3476.6	0.00119	3476.6	-0.00355
3476.7	0.00148	3476.7	0.00307	3476.7	-0.00963
3476.8	-0.00454	3476.8	-0.00555	3476.8	0.00625
3476.9	0.000685668	3476.9	0.00361	3476.9	0.000859828
3477	0.00575	3477	-0.00623	3477	0.01668
3477.1	0.01053	3477.1	-0.00252	3477.1	0.00197
3477.2	0.00247	3477.2	-0.00317	3477.2	-0.00414
3477.3	-2.54622e-05	3477.3	-0.00227	3477.3	0.00285
3477.4	-0.00764	3477.4	0.00104	3477.4	0.00231
3477.5	3.15394e-05	3477.5	0.0053	3477.5	0.0033
3477.6	0.000505377	3477.6	-0.00265	3477.6	-0.00151
3477.7	0.00826	3477.7	0.00429	3477.7	0.00601
3477.8	-0.00679	3477.8	0.0022	3477.8	-0.01148
3477.9	0.0012	3477.9	0.00116	3477.9	0.0124
3478	-0.00375	3478	-0.00977	3478	-0.00665
3478.1	0.00699	3478.1	-0.00859	3478.1	0.0124
3478.2	-0.00797	3478.2	0.01094	3478.2	-0.000406369
3478.3	0.00173	3478.3	-0.00603	3478.3	0.00208
3478.4	0.00124	3478.4	0.0142	3478.4	0.00568
3478.5	0.00414	3478.5	0.00955	3478.5	-0.000396101
3478.6	-0.00699	3478.6	0.00142	3478.6	-0.000859864
3478.7	0.00338	3478.7	0.0048	3478.7	-0.000784423
3478.8	0.00506	3478.8	0.00225	3478.8	-0.00821
3478.9	0.00488	3478.9	-0.000570906	3478.9	-0.00654
3479	-0.00063761	3479	-0.000950344	3479	-0.00208
3479.1	0.00716	3479.1	-0.00757	3479.1	0.01077
3479.2	0.0086	3479.2	0.00801	3479.2	0.00277
3479.3	0.00562	3479.3	0.00316	3479.3	0.00445
3479.4	-0.00864	3479.4	0.00437	3479.4	0.0092
3479.5	-0.00468	3479.5	-0.00651	3479.5	0.00558
3479.6	-0.000508846	3479.6	0.00536	3479.6	0.00183
3479.7	0.00134	3479.7	0.00932	3479.7	-0.00518
3479.8	-0.00387	3479.8	-0.00809	3479.8	-0.00192
3479.9	-0.00781	3479.9	0.00574	3479.9	0.00441
3480	0.000608841	3480	-0.00302	3480	0.00496
3480.1	-0.00108	3480.1	-0.01001	3480.1	0.00481
3480.2	0.00162	3480.2	-0.00624	3480.2	-0.00211
3480.3	0.0054	3480.3	0.01025	3480.3	0.00981
3480.4	-0.00674	3480.4	0.00749	3480.4	0.00591
3480.5	0.00536	3480.5	0.00871	3480.5	0.000407345
3480.6	0.00701	3480.6	0.00458	3480.6	0.000412641
3480.7	-0.01302	3480.7	0.000980945	3480.7	0.00694
3480.8	-0.00149	3480.8	3.62775e-05	3480.8	-0.000740128
3480.9	-0.01571	3480.9	0.00598	3480.9	0.00284
3481	-0.00338	3481	-0.00108	3481	-0.00172
3481.1	-0.01615	3481.1	-0.00471	3481.1	-0.000854322
3481.2	-0.0012	3481.2	0.00394	3481.2	-0.01169
3481.3	-0.00343	3481.3	0.00197	3481.3	0.00522
3481.4	0.00411	3481.4	0.00998	3481.4	0.00612
3481.5	-0.000211776	3481.5	-0.000684788	3481.5	0.00442
3481.6	0.00429	3481.6	-0.00782	3481.6	-0.00385
3481.7	0.00271	3481.7	0.00974	3481.7	-0.00537
3481.8	-0.00226	3481.8	0.00538	3481.8	0.0003177
3481.9	0.01394	3481.9	0.00266	3481.9	-0.00306
3482	0.00439	3482	0.00518	3482	-0.01601
3482.1	-0.00248	3482.1	0.00312	3482.1	0.00568
3482.2	0.00362	3482.2	0.00815	3482.2	-0.00734
3482.3	0.00104	3482.3	-0.00122	3482.3	-0.00657
3482.4	-0.00651	3482.4	-7.86739e-06	3482.4	-0.00661
3482.5	-0.000336372	3482.5	0.01312	3482.5	0.01072
3482.6	-0.00332	3482.6	0.00454	3482.6	0.00332
3482.7	0.00406	3482.7	-0.00188	3482.7	-0.00481
3482.8	0.00216	3482.8	0.00448	3482.8	0.00952
3482.9	0.00511	3482.9	-0.000508246	3482.9	0.00927
3483	-0.00557	3483	-0.00228	3483	0.000430402
3483.1	0.01017	3483.1	-0.00609	3483.1	0.00303
3483.2	-0.00167	3483.2	0.01281	3483.2	0.00939
3483.3	0.00492	3483.3	-0.00207	3483.3	-0.00725
3483.4	-0.00135	3483.4	0.00513	3483.4	0.00276
3483.5	0.00177	3483.5	0.00726	3483.5	-0.00266
3483.6	0.000858669	3483.6	-0.00659	3483.6	-0.000348517
3483.7	0.00321	3483.7	-0.000186762	3483.7	0.00339
3483.8	0.000179115	3483.8	-0.00858	3483.8	-0.00709
3483.9	0.00532	3483.9	0.00112	3483.9	-0.01327
3484	0.00422	3484	-0.000810108	3484	-0.000875564
3484.1	-0.00377	3484.1	0.00193	3484.1	0.00435
3484.2	0.00209	3484.2	0.00477	3484.2	0.01017
3484.3	0.000972708	3484.3	0.00561	3484.3	0.00406
3484.4	-0.00399	3484.4	0.01048	3484.4	0.00901
3484.5	-0.000804088	3484.5	0.00137	3484.5	0.01336
3484.6	-0.0061	3484.6	0.01384	3484.6	0.015
3484.7	0.00604	3484.7	0.00951	3484.7	0.02308
3484.8	0.01067	3484.8	0.01711	3484.8	0.02065
3484.9	-0.00135	3484.9	0.03193	3484.9	0.02212
3485	0.00343	3485	0.0307	3485	0.03517
3485.1	-0.00171	3485.1	0.0276	3485.1	0.04018
3485.2	0.00482	3485.2	0.04382	3485.2	0.0359
3485.3	0.00372	3485.3	0.0183	3485.3	0.02843
3485.4	-0.00496	3485.4	0.02509	3485.4	0.02554
3485.5	0.00698	3485.5	0.0188	3485.5	0.03282
3485.6	-0.00218	3485.6	0.00758	3485.6	0.01371
3485.7	0.00739	3485.7	0.000971941	3485.7	-0.00812
3485.8	0.000381843	3485.8	-0.000478281	3485.8	-0.00289
3485.9	-0.003	3485.9	-0.01655	3485.9	-0.00798
3486	0.00539	3486	-0.00916	3486	-0.0236
3486.1	-0.00236	3486.1	-0.01912	3486.1	-0.02993
3486.2	-0.0084	3486.2	-0.01928	3486.2	-0.02263
3486.3	0.0023	3486.3	-0.02645	3486.3	-0.02529
3486.4	-0.000859402	3486.4	-0.02922	3486.4	-0.02886
3486.5	0.00266	3486.5	-0.01482	3486.5	-0.02746
3486.6	-0.0012	3486.6	-0.01972	3486.6	-0.01969
3486.7	0.00382	3486.7	-0.003	3486.7	-0.00625
3486.8	0.01219	3486.8	0.00637	3486.8	-0.000267805
3486.9	-0.000124363	3486.9	0.00286	3486.9	0.01375
3487	0.00125	3487	0.01109	3487	-0.00118
3487.1	-0.00355	3487.1	0.01119	3487.1	0.01423
3487.2	0.00124	3487.2	0.00871	3487.2	0.01355
3487.3	0.00258	3487.3	0.00814	3487.3	0.01066
3487.4	-0.00971	3487.4	0.01251	3487.4	0.01211
3487.5	0.00181	3487.5	0.000150708	3487.5	0.01102
3487.6	-0.00988	3487.6	-0.00452	3487.6	0.00387
3487.7	-0.000867332	3487.7	0.00846	3487.7	0.00614
3487.8	0.00925	3487.8	-0.00926	3487.8	0.00677
3487.9	0.0034	3487.9	-0.00238	3487.9	-0.00486
3488	0.00203	3488	-0.000223181	3488	-0.01547
3488.1	0.00459	3488.1	-0.00222	3488.1	-0.01958
3488.2	0.000603934	3488.2	0.00108	3488.2	-0.00086325
3488.3	0.00383	3488.3	0.00688	3488.3	0.00216
3488.4	0.000587065	3488.4	-0.0173	3488.4	-0.00565
3488.5	0.00636	3488.5	-0.0046	3488.5	0.00816
3488.6	0.01427	3488.6	0.00493	3488.6	0.00235
3488.7	-0.000649135	3488.7	0.000981404	3488.7	0.00447
3488.8	0.01592	3488.8	-0.00546	3488.8	0.00306
3488.9	-0.00421	3488.9	-0.0089	3488.9	-0.01359
3489	-0.00302	3489	-0.00632	3489	-0.02666
3489.1	-0.00288	3489.1	-0.00692	3489.1	-0.0228
3489.2	0.01112	3489.2	-0.01574	3489.2	-0.01091
3489.3	0.00995	3489.3	-0.02097	3489.3	-0.02099
3489.4	-0.01254	3489.4	-0.00977	3489.4	-0.01795
3489.5	-0.0008863	3489.5	-0.01427	3489.5	-0.01673
3489.6	-0.00192	3489.6	-0.02009	3489.6	-0.0214
3489.7	-0.01041	3489.7	-0.01228	3489.7	-0.0175
3489.8	0.00693	3489.8	-0.01045	3489.8	-0.01027
3489.9	-0.00537	3489.9	-0.00432	3489.9	-0.02006
3490	0.00322	3490	-0.01518	3490	-0.01944
3490.1	-0.00445	3490.1	-0.01726	3490.1	-0.01422
3490.2	0.00392	3490.2	0.00398	3490.2	-0.0187
3490.3	-0.00396	3490.3	-0.01573	3490.3	-0.01102
3490.4	-0.000659545	3490.4	-0.00456	3490.4	-0.000315529
3490.5	0.00167	3490.5	0.000674404	3490.5	0.00104
3490.6	0.00605	3490.6	-0.00694	3490.6	-0.01089
3490.7	-0.00604	3490.7	-0.01261	3490.7	-0.01397
3490.8	0.00846	3490.8	-0.0026	3490.8	-0.00167
3490.9	-0.00458	3490.9	-0.00486	3490.9	-0.00432
3491	-0.01116	3491	-0.00272	3491	0.01392
3491.1	0.01378	3491.1	0.00223	3491.1	0.00445
3491.2	-0.00372	3491.2	-0.00603	3491.2	-0.00722
3491.3	0.00459	3491.3	-0.00394	3491.3	-0.00545
3491.4	-0.00192	3491.4	-0.00204	3491.4	0.0011
3491.5	-0.00236	3491.5	-0.00595	3491.5	0.002
3491.6	-0.01245	3491.6	-0.00627	3491.6	0.01026
3491.7	0.0065	3491.7	0.00201	3491.7	-0.0065
3491.8	-0.00866	3491.8	-0.00416	3491.8	-0.00010723
3491.9	-0.00279	3491.9	0.00121	3491.9	-0.00122
3492	0.00137	3492	-0.00631	3492	0.00273
3492.1	0.00469	3492.1	0.0027	3492.1	0.00422
3492.2	0.00443	3492.2	0.00335	3492.2	0.00017881
3492.3	0.00375	3492.3	-0.00367	3492.3	-0.01115
3492.4	-0.00406	3492.4	-0.00181	3492.4	-0.01315
3492.5	-0.00472	3492.5	-0.00387	3492.5	0.00672
3492.6	-0.00629	3492.6	-0.00955	3492.6	0.00522
3492.7	0.00534	3492.7	0.00261	3492.7	0.000623541
3492.8	-0.00262	3492.8	0.01163	3492.8	0.00777
3492.9	0.00414	3492.9	0.01002	3492.9	-0.00358
3493	0.00226	3493	-0.01322	3493	0.00298
3493.1	0.00569	3493.1	0.00429	3493.1	-0.01167
3493.2	-0.00615	3493.2	-0.00923	3493.2	-0.01229
3493.3	0.000841627	3493.3	-0.00355	3493.3	0.00406
3493.4	0.00239	3493.4	-0.00287	3493.4	-0.00516
3493.5	-0.00951	3493.5	-0.0042	3493.5	-0.01046
3493.6	-0.00522	3493.6	-0.00571	3493.6	-0.00594
3493.7	-0.00305	3493.7	-0.00274	3493.7	-0.00185
3493.8	-0.00541	3493.8	0.00111	3493.8	-0.00651
3493.9	-0.000527886	3493.9	-0.00294	3493.9	-0.00511
3494	6.77506e-05	3494	0.00582	3494	-0.0124
3494.1	-0.000355019	3494.1	0.00219	3494.1	-0.01153
3494.2	0.00329	3494.2	0.00573	3494.2	0.00593
3494.3	0.00224	3494.3	-0.01115	3494.3	0.00338
3494.4	-0.00105	3494.4	-0.00115	3494.4	-0.00866
3494.5	0.00838	3494.5	0.00402	3494.5	-0.00435
3494.6	-0.00919	3494.6	-0.00142	3494.6	0.00728
3494.7	0.0036	3494.7	0.00324	3494.7	-0.0119
3494.8	0.00197	3494.8	-0.01023	3494.8	0.00215
3494.9	0.01317	3494.9	0.0078	3494.9	0.0086
3495	0.00128	3495	-0.00158	3495	0.0045
3495.1	-0.0057	3495.1	0.000735999	3495.1	-0.00552
3495.2	0.00127	3495.2	0.00957	3495.2	0.00451
3495.3	0.00765	3495.3	-0.01302	3495.3	-0.00364
3495.4	0.000506678	3495.4	-0.00511	3495.4	0.00799
3495.5	-0.00143	3495.5	0.00276	3495.5	-0.00458
3495.6	0.00708	3495.6	-0.00191	3495.6	-0.01091
3495.7	-0.01056	3495.7	0.00535	3495.7	-0.00271
3495.8	-0.00195	3495.8	-0.00217	3495.8	0.00687
3495.9	0.00183	3495.9	0.00131	3495.9	0.00663
3496	0.00344	3496	0.00946	3496	0.00276
3496.1	-0.01304	3496.1	-0.00158	3496.1	0.02122
3496.2	0.00582	3496.2	0.00163	3496.2	-0.00538
3496.3	-7.54193e-05	3496.3	-0.00499	3496.3	-0.00862
3496.4	-0.00529	3496.4	0.000739916	3496.4	0.00536
3496.5	0.00232	3496.5	0.01358	3496.5	-0.0127
3496.6	0.00261	3496.6	0.00364	3496.6	0.0062
3496.7	0.000925196	3496.7	-0.00238	3496.7	-0.00359
3496.8	-0.00397	3496.8	-0.00171	3496.8	0.000237039
3496.9	0.00653	3496.9	0.01156	3496.9	-0.00827
3497	-0.00232	3497	0.00904	3497	0.00977
3497.1	-0.00747	3497.1	0.00969	3497.1	-0.00114
3497.2	-0.00882	3497.2	-0.00188	3497.2	0.00609
3497.3	0.00772	3497.3	0.00351	3497.3	-0.00933
3497.4	0.00188	3497.4	0.00396	3497.4	-0.01067
3497.5	0.00213	3497.5	0.00737	3497.5	0.004
3497.6	-0.00972	3497.6	-0.0072	3497.6	0.00546
3497.7	-0.00724	3497.7	0.00476	3497.7	0.00518
3497.8	0.00328	3497.8	-0.00518	3497.8	-0.000705763
3497.9	-0.00546	3497.9	0.01573	3497.9	0.00769
3498	-0.00879	3498	0.00334	3498	0.01248
3498.1	-0.0169	3498.1	0.00414	3498.1	0.01185
3498.2	-0.00313	3498.2	0.01826	3498.2	0.01215
3498.3	0.0119	3498.3	0.01891	3498.3	0.02413
3498.4	0.00278	3498.4	0.02097	3498.4	0.0181
3498.5	0.00281	3498.5	0.00606	3498.5	0.01591
3498.6	0.00222	3498.6	0.01503	3498.6	0.02285
3498.7	0.00453	3498.7	0.01697	3498.7	0.01891
3498.8	-0.000542295	3498.8	0.00849	3498.8	0.01349
3498.9	0.00465	3498.9	0.01208	3498.9	0.02041
3499	0.00482	3499	0.00884	3499	0.01905
3499.1	0.00578	3499.1	0.01314	3499.1	0.01754
3499.2	-0.00146	3499.2	0.01181	3499.2	0.02964
3499.3	-0.00363	3499.3	0.02933	3499.3	0.02535
3499.4	0.00414	3499.4	0.02586	3499.4	0.02321
3499.5	-0.0011	3499.5	0.03	3499.5	0.03675
3499.6	-0.000549139	3499.6	0.02358	3499.6	0.03808
3499.7	0.00204	3499.7	0.02944	3499.7	0.04078
3499.8	0.00849	3499.8	0.02609	3499.8	0.03246
3499.9	0.00251	3499.9	0.03532	3499.9	0.03599
3500	0.00839	3500	0.01232	3500	0.02659
3500.1	-0.00578	3500.1	0.01651	3500.1	0.01728
3500.2	0.00192	3500.2	-0.000200953	3500.2	0.01501
3500.3	0.00604	3500.3	-0.000777545	3500.3	-0.01168
3500.4	-0.01137	3500.4	-0.01192	3500.4	-0.01887
3500.5	0.00226	3500.5	-0.0053	3500.5	-0.01403
3500.6	-0.00901	3500.6	-0.01476	3500.6	-0.03676
3500.7	0.00915	3500.7	-0.01786	3500.7	-0.02431
3500.8	-0.00324	3500.8	-0.0056	3500.8	-0.01575
3500.9	-0.00173	3500.9	-0.00384	3500.9	-0.00625
3501	0.00407	3501	0.0046	3501	0.01348
3501.1	0.00323	3501.1	0.01502	3501.1	-0.00174
3501.2	0.000989086	3501.2	0.01893	3501.2	0.00822
3501.3	-0.0038	3501.3	0.02813	3501.3	0.02012
3501.4	0.00656	3501.4	0.00803	3501.4	0.01407
3501.5	0.01442	3501.5	0.01129	3501.5	0.00604
3501.6	0.00614	3501.6	0.01347	3501.6	-0.00358
3501.7	-0.00111	3501.7	-0.01984	3501.7	0.00474
3501.8	0.0073	3501.8	-0.00784	3501.8	-0.01333
3501.9	0.00237	3501.9	-0.00838	3501.9	-0.00887
3502	0.01408	3502	-0.02196	3502	-0.03657
3502.1	0.00982	3502.1	-0.02612	3502.1	-0.02537
3502.2	-0.00442	3502.2	-0.02327	3502.2	-0.03486
3502.3	0.00542	3502.3	-0.02652	3502.3	-0.02794
3502.4	-0.000561335	3502.4	-0.01605	3502.4	-0.02549
3502.5	0.0048	3502.5	-0.01569	3502.5	-0.01682
3502.6	0.01173	3502.6	-0.02073	3502.6	-0.01379
3502.7	-0.00476	3502.7	-0.0186	3502.7	-0.02461
3502.8	-0.000643103	3502.8	-0.01376	3502.8	-0.00785
3502.9	-0.00182	3502.9	-0.01619	3502.9	-0.01395
3503	0.00493	3503	-0.01359	3503	-0.01848
3503.1	-0.000954914	3503.1	-0.00506	3503.1	-0.00149
3503.2	-0.00323	3503.2	0.00609	3503.2	-0.01188
3503.3	0.01095	3503.3	-0.01423	3503.3	-0.01847
3503.4	0.00887	3503.4	-0.01215	3503.4	-0.02464
3503.5	0.00243	3503.5	-0.01151	3503.5	-0.02621
3503.6	0.00253	3503.6	-0.01597	3503.6	-0.01839
3503.7	0.00465	3503.7	-0.00776	3503.7	-0.0236
3503.8	0.00472	3503.8	-0.01666	3503.8	-0.01626
3503.9	0.000698663	3503.9	-0.00169	3503.9	-0.00841
3504	-0.000322491	3504	-0.00147	3504	-0.00466
3504.1	0.0048	3504.1	-0.0126	3504.1	-0.00995
3504.2	-0.00235	3504.2	-0.00261	3504.2	-0.01748
3504.3	-0.00928	3504.3	-0.01505	3504.3	-0.00814
3504.4	-0.00759	3504.4	0.000639575	3504.4	-0.00956
3504.5	-0.000901575	3504.5	-0.00501	3504.5	-0.00826
3504.6	0.00352	3504.6	0.000643623	3504.6	0.00474
3504.7	0.00452	3504.7	-0.00925	3504.7	0.0038
3504.8	-0.000953236	3504.8	0.00757	3504.8	0.0073
3504.9	0.000672808	3504.9	-0.00102	3504.9	-0.000261217
3505	0.00625	3505	0.00718	3505	-0.00881
3505.1	0.00704	3505.1	0.01362	3505.1	0.00305
3505.2	0.00551	3505.2	-0.000595486	3505.2	0.00225
3505.3	0.01742	3505.3	-0.000294052	3505.3	0.00406
3505.4	0.00234	3505.4	0.000991091	3505.4	0.01427
3505.5	0.00399	3505.5	-0.0079	3505.5	-0.00513
3505.6	-0.00204	3505.6	-0.00338	3505.6	0.00827
3505.7	0.00367	3505.7	0.00912	3505.7	0.00419
3505.8	0.01191	3505.8	0.00357	3505.8	0.000591919
3505.9	0.0042	3505.9	0.01456	3505.9	-0.00301
3506	-0.00676	3506	0.00397	3506	0.00813
3506.1	0.004	3506.1	-0.00203	3506.1	0.01537
3506.2	-0.00441	3506.2	0.00155	3506.2	0.00204
3506.3	-0.00154	3506.3	0.01532	3506.3	0.000216795
3506.4	-0.00621	3506.4	0.00189	3506.4	0.01997
3506.5	-0.00129	3506.5	-0.000831951	3506.5	0.00652
3506.6	-0.00732	3506.6	0.0145	3506.6	-0.000113803
3506.7	0.0114	3506.7	0.01063	3506.7	0.00327
3506.8	-0.000744342	3506.8	0.0059	3506.8	0.01451
3506.9	0.00905	3506.9	0.0157	3506.9	-0.00406
3507	0.00553	3507	-0.00105	3507	-0.00078254
3507.1	-0.01145	3507.1	0.00341	3507.1	0.0077
3507.2	0.00424	3507.2	0.00674	3507.2	-0.00142
3507.3	-0.000809158	3507.3	0.00835	3507.3	0.00699
3507.4	-0.00189	3507.4	0.00205	3507.4	0.01197
3507.5	0.00499	3507.5	0.00201	3507.5	0.00309
3507.6	-0.00216	3507.6	0.00964	3507.6	0.01707
3507.7	0.000973782	3507.7	0.00629	3507.7	0.00307
3507.8	0.01169	3507.8	0.01898	3507.8	0.01289
3507.9	0.01062	3507.9	0.00336	3507.9	0.00686
3508	-0.0056	3508	0.00526	3508	0.00286
3508.1	-0.000931596	3508.1	0.01589	3508.1	0.00721
3508.2	-0.00289	3508.2	0.00765	3508.2	-0.00554
3508.3	-0.00319	3508.3	-0.00148	3508.3	0.00885
3508.4	0.00628	3508.4	0.00795	3508.4	0.00382
3508.5	-0.00528	3508.5	-0.00858	3508.5	0.000935553
3508.6	0.00489	3508.6	0.01243	3508.6	0.00963
3508.7	0.00714	3508.7	0.01148	3508.7	0.000728623
3508.8	-3.70084e-05	3508.8	0.01137	3508.8	0.00169
3508.9	0.00555	3508.9	0.00561	3508.9	0.00014163
3509	-0.00394	3509	0.00412	3509	0.00281
3509.1	0.00706	3509.1	0.000270373	3509.1	0.00462
3509.2	0.0013	3509.2	0.00924	3509.2	0.00746
3509.3	0.01151	3509.3	0.00126	3509.3	-0.00268
3509.4	0.00783	3509.4	0.01054	3509.4	0.00229
3509.5	-0.000409275	3509.5	0.00373	3509.5	-0.000375132
3509.6	-0.000228856	3509.6	0.01222	3509.6	-7.80876e-05
3509.7	-0.00351	3509.7	-0.00913	3509.7	0.01359
3509.8	-0.00637	3509.8	-0.00187	3509.8	0.0124
3509.9	-0.00186	3509.9	-0.00709	3509.9	-0.000958009
3510	0.008	3510	0.00164	3510	-0.0054
3510.1	0.000630614	3510.1	0.00859	3510.1	0.01039
3510.2	0.00426	3510.2	-0.000223446	3510.2	0.00105
3510.3	0.01151	3510.3	0.0046	3510.3	-0.0014
3510.4	-0.00164	3510.4	0.0048	3510.4	0.00211
3510.5	0.00315	3510.5	-0.00538	3510.5	0.01044
3510.6	-0.00393	3510.6	0.00497	3510.6	0.00108
3510.7	0.00263	3510.7	-0.00961	3510.7	-0.00759
3510.8	-0.00259	3510.8	0.0069	3510.8	0.00752
3510.9	0.00444	3510.9	0.00144	3510.9	-0.00454
3511	0.01097	3511	-0.0015	3511	0.00708
3511.1	-0.00559	3511.1	-0.00267	3511.1	0.00228
3511.2	-0.00682	3511.2	0.000969484	3511.2	2.70745e-05
3511.3	0.00258	3511.3	0.01224	3511.3	-0.00612
3511.4	-0.00947	3511.4	-0.00677	3511.4	-0.00214
3511.5	-0.000618073	3511.5	-0.000367605	3511.5	0.000177461
3511.6	-0.0071	3511.6	0.00583	3511.6	0.00968
3511.7	0.00416	3511.7	0.00773	3511.7	-0.00324
3511.8	-0.00749	3511.8	-0.00873	3511.8	0.00418
3511.9	-0.00132	3511.9	0.01013	3511.9	0.00248
3512	-0.00176	3512	0.01103	3512	0.000999445
3512.1	0.00409	3512.1	0.00727	3512.1	0.01505
3512.2	0.00798	3512.2	0.00667	3512.2	0.00641
3512.3	-0.00556	3512.3	0.01217	3512.3	0.01801
3512.4	0.00281	3512.4	0.01828	3512.4	0.02489
3512.5	0.00221	3512.5	0.01358	3512.5	0.02032
3512.6	4.91871e-05	3512.6	0.01192	3512.6	0.00966
3512.7	-0.01135	3512.7	0.01635	3512.7	0.02226
3512.8	0.000520984	3512.8	0.0103	3512.8	0.00587
3512.9	-0.01002	3512.9	0.01179	3512.9	0.02288
3513	0.00104	3513	0.00668	3513	0.01663
3513.1	0.02545	3513.1	0.000645713	3513.1	0.000171766
3513.2	-0.01263	3513.2	0.00275	3513.2	0.01303
3513.3	-0.00818	3513.3	0.00556	3513.3	0.01079
3513.4	-0.00702	3513.4	0.01151	3513.4	-0.000917126
3513.5	-0.00163	3513.5	0.00632	3513.5	0.000960264
3513.6	0.000102222	3513.6	0.011	3513.6	0.01143
3513.7	-0.01899	3513.7	0.0202	3513.7	0.03436
3513.8	0.00192	3513.8	0.02019	3513.8	0.01769
3513.9	-0.00651	3513.9	0.0199	3513.9	0.03467
3514	-0.0039	3514	0.01866	3514	0.03251
3514.1	-0.01044	3514.1	0.03399	3514.1	0.02379
3514.2	-0.000864841	3514.2	0.0232	3514.2	0.02145
3514.3	0.00407	3514.3	0.02044	3514.3	0.02692
3514.4	0.00676	3514.4	-0.00221	3514.4	0.00782
3514.5	-0.000432335	3514.5	0.00111	3514.5	0.000836287
3514.6	-0.00849	3514.6	-0.000743118	3514.6	0.00562
3514.7	-0.00767	3514.7	-0.00615	3514.7	-0.01609
3514.8	-0.00235	3514.8	-0.01962	3514.8	-0.01071
3514.9	0.000389956	3514.9	-0.00914	3514.9	-0.00995
3515	-0.000991035	3515	-0.01179	3515	-0.00778
3515.1	0.00392	3515.1	-0.00418	3515.1	0.00527
3515.2	-0.000554341	3515.2	0.00897	3515.2	0.01379
3515.3	-0.00668	3515.3	0.00865	3515.3	0.01496
3515.4	0.0034	3515.4	0.01931	3515.4	0.01652
3515.5	-0.01173	3515.5	0.0159	3515.5	0.02386
3515.6	7.55216e-05	3515.6	0.0025	3515.6	0.01862
3515.7	-0.00107	3515.7	0.00454	3515.7	0.02069
3515.8	0.00127	3515.8	0.0033	3515.8	0.00799
3515.9	0.000642587	3515.9	-0.0028	3515.9	-0.00394
3516	0.00379	3516	-0.00293	3516	-0.00618
3516.1	-0.01402	3516.1	-0.02036	3516.1	-0.02315
3516.2	-0.01714	3516.2	-0.02267	3516.2	-0.02503
3516.3	0.00467	3516.3	-0.03214	3516.3	-0.03064
3516.4	0.00245	3516.4	-0.03498	3516.4	-0.0448
3516.5	0.00556	3516.5	-0.03103	3516.5	-0.03936
3516.6	-0.00312	3516.6	-0.02049	3516.6	-0.03635
3516.7	-0.00664	3516.7	-0.02243	3516.7	-0.03443
3516.8	-0.00221	3516.8	-0.03175	3516.8	-0.03998
3516.9	0.000228431	3516.9	-0.0235	3516.9	-0.02923
3517	-0.00618	3517	-0.02269	3517	-0.04153
3517.1	-0.00425	3517.1	-0.02216	3517.1	-0.03454
3517.2	-0.00734	3517.2	-0.01559	3517.2	-0.03126
3517.3	-0.00212	3517.3	-0.02228	3517.3	-0.01689
3517.4	0.01084	3517.4	-0.02227	3517.4	-0.01841
3517.5	0.00109	3517.5	-0.02263	3517.5	-0.02503
3517.6	0.00422	3517.6	-0.01958	3517.6	-0.02455
3517.7	-0.00986	3517.7	-0.01544	3517.7	-0.02663
3517.8	0.00564	3517.8	-0.01381	3517.8	-0.01974
3517.9	0.00145	3517.9	-0.02099	3517.9	-0.02334
3518	-0.00276	3518	-0.00636	3518	-0.01779
3518.1	0.0041	3518.1	-0.0151	3518.1	-0.01645
3518.2	-9.43367e-06	3518.2	-0.01158	3518.2	-0.01031
3518.3	-0.00105	3518.3	-0.01017	3518.3	-0.02333
3518.4	0.01076	3518.4	-0.00881	3518.4	-0.00564
3518.5	0.00313	3518.5	0.0051	3518.5	-0.01074
3518.6	0.00173	3518.6	-0.01049	3518.6	-0.01541
3518.7	-0.00232	3518.7	-0.00809	3518.7	-0.01309
3518.8	0.00247	3518.8	-0.00416	3518.8	-0.00326
3518.9	-0.00373	3518.9	0.01095	3518.9	-0.00946
3519	-0.00184	3519	0.00619	3519	-0.00992
3519.1	-0.00488	3519.1	-0.00571	3519.1	-0.01026
3519.2	0.00149	3519.2	0.00126	3519.2	0.000123097
3519.3	-0.00228	3519.3	0.000895725	3519.3	-0.00596
3519.4	0.00255	3519.4	-0.00384	3519.4	-0.00123
3519.5	-0.000924668	3519.5	-0.01562	3519.5	-0.00884
3519.6	0.008	3519.6	0.000400226	3519.6	0.00227
3519.7	0.00471	3519.7	0.00892	3519.7	-0.00774
3519.8	-0.00613	3519.8	-0.00731	3519.8	0.00279
3519.9	0.00288	3519.9	0.00501	3519.9	-0.00686
3520	0.00497	3520	-0.000539147	3520	0.00485
3520.1	-0.00397	3520.1	-0.01106	3520.1	0.00307
3520.2	0.00298	3520.2	-0.00989	3520.2	-0.00133
3520.3	-0.00819	3520.3	-0.000944414	3520.3	-0.01389
3520.4	-0.00181	3520.4	-0.00987	3520.4	0.01261
3520.5	-0.00594	3520.5	-0.00407	3520.5	0.01574
3520.6	-0.00223	3520.6	0.000920862	3520.6	-0.00424
3520.7	0.00655	3520.7	-0.00423	3520.7	-0.00939
3520.8	-0.00384	3520.8	-0.00706	3520.8	-0.00246
3520.9	-0.00019223	3520.9	0.000210359	3520.9	-0.00313
3521	0.00412	3521	0.00752	3521	-0.00021154
3521.1	-0.00116	3521.1	0.00187	3521.1	-0.000424293
3521.2	0.01045	3521.2	-0.01016	3521.2	-0.00168
3521.3	0.00547	3521.3	0.00672	3521.3	0.00169
3521.4	0.0086	3521.4	0.01041	3521.4	-0.000103117
3521.5	0.00132	3521.5	0.00666	3521.5	-0.0103
3521.6	-0.0032	3521.6	0.00388	3521.6	-0.00314
3521.7	-0.00528	3521.7	-0.00347	3521.7	0.00399
3521.8	0.00407	3521.8	0.00707	3521.8	0.00228
3521.9	0.00736	3521.9	0.000559292	3521.9	0.00407
3522	-0.01417	3522	0.00409	3522	0.00255
3522.1	0.00989	3522.1	-0.00121	3522.1	-0.00432
3522.2	0.01127	3522.2	-0.000647133	3522.2	0.000755415
3522.3	-0.000858332	3522.3	-0.00119	3522.3	-0.00723
3522.4	0.00201	3522.4	0.00246	3522.4	0.01215
3522.5	-0.00662	3522.5	-0.00337	3522.5	0.0097
3522.6	0.000977765	3522.6	-0.00122	3522.6	-0.00315
3522.7	0.00988	3522.7	-0.00448	3522.7	-0.00718
3522.8	0.01035	3522.8	-0.000302741	3522.8	0.00332
3522.9	0.00455	3522.9	0.0088	3522.9	0.00919
3523	0.000940306	3523	-0.00633	3523	0.00578
3523.1	-0.00458	3523.1	0.00171	3523.1	0.00692
3523.2	-0.00388	3523.2	-0.000247337	3523.2	0.00355
3523.3	-0.00744	3523.3	0.00648	3523.3	-0.000883225
3523.4	-0.00382	3523.4	0.01045	3523.4	0.00146
3523.5	0.00439	3523.5	-0.00596	3523.5	0.00915
3523.6	0.00229	3523.6	0.00123	3523.6	0.00254
3523.7	0.00445	3523.7	-9.05723e-05	3523.7	0.00428
3523.8	-0.000154835	3523.8	-0.00177	3523.8	-0.00349
3523.9	0.00703	3523.9	0.00236	3523.9	0.00996
3524	0.00325	3524	0.00141	3524	0.00185
3524.1	-0.00921	3524.1	0.00783	3524.1	0.00189
3524.2	0.00656	3524.2	0.00474	3524.2	-0.01115
3524.3	-0.00725	3524.3	0.00672	3524.3	-0.000427877
3524.4	-0.00303	3524.4	0.00779	3524.4	-0.000508423
3524.5	0.00557	3524.5	0.00476	3524.5	-0.000288365
3524.6	0.00549	3524.6	0.0032	3524.6	-0.0115
3524.7	0.00224	3524.7	-0.0014	3524.7	0.01298
3524.8	-0.0013	3524.8	-0.00572	3524.8	0.00651
3524.9	-0.01076	3524.9	0.000181842	3524.9	0.00566
3525	0.01063	3525	-0.00596	3525	0.000864037
3525.1	0.0085	3525.1	-0.00554	3525.1	-0.00416
3525.2	0.00163	3525.2	-0.00423	3525.2	0.00632
3525.3	-0.000547441	3525.3	0.0123	3525.3	0.01201
3525.4	-0.00779	3525.4	-0.00493	3525.4	-0.00806
3525.5	-0.00813	3525.5	0.00339	3525.5	-0.00305
3525.6	0.0053	3525.6	0.00661	3525.6	0.01562
3525.7	0.00692	3525.7	0.00149	3525.7	-0.00776
3525.8	-0.00838	3525.8	-0.000461495	3525.8	-0.00125
3525.9	-0.00439	3525.9	0.00998	3525.9	-0.00623
3526	0.00622	3526	0.00579	3526	0.01291
3526.1	-0.00842	3526.1	0.01378	3526.1	0.0116
3526.2	-0.01465	3526.2	0.01234	3526.2	0.01524
3526.3	-0.00128	3526.3	0.01796	3526.3	0.01192
3526.4	0.01514	3526.4	0.01932	3526.4	0.0271
3526.5	0.01352	3526.5	0.02245	3526.5	0.01652
3526.6	-0.00948	3526.6	0.01224	3526.6	0.02573
3526.7	-0.00145	3526.7	0.01538	3526.7	0.01438
3526.8	0.00138	3526.8	0.00788	3526.8	0.01656
3526.9	0.000985426	3526.9	0.01818	3526.9	0.012
3527	0.00265	3527	0.0087	3527	0.00325
3527.1	0.00257	3527.1	0.00661	3527.1	0.01806
3527.2	0.00486	3527.2	0.01063	3527.2	-0.000325634
3527.3	0.00161	3527.3	0.00053397	3527.3	-0.00146
3527.4	0.00376	3527.4	0.000404965	3527.4	0.00223
3527.5	0.00493	3527.5	0.01393	3527.5	0.01006
3527.6	-0.00169	3527.6	0.00806	3527.6	0.01181
3527.7	0.00143	3527.7	0.00408	3527.7	0.01145
3527.8	0.00175	3527.8	0.013	3527.8	0.02155
3527.9	-0.00599	3527.9	0.00573	3527.9	0.00379
3528	0.01057	3528	0.00774	3528	0.01432
3528.1	0.000318737	3528.1	0.00614	3528.1	-0.00394
3528.2	0.00638	3528.2	0.00764	3528.2	-0.0078
3528.3	-0.000845786	3528.3	0.00676	3528.3	-0.000762143
3528.4	0.00448	3528.4	-0.00131	3528.4	-0.00135
3528.5	0.0043	3528.5	-0.000502867	3528.5	-0.00665
3528.6	0.000698376	3528.6	-0.01238	3528.6	-0.01267
3528.7	-0.00213	3528.7	-0.00989	3528.7	-0.01819
3528.8	0.00321	3528.8	-0.01698	3528.8	-0.01626
3528.9	-0.00168	3528.9	-0.01393	3528.9	-0.02088
3529	-0.01059	3529	-0.00663	3529	-0.01861
3529.1	0.00664	3529.1	-0.00822	3529.1	-0.02347
3529.2	0.00393	3529.2	-0.00936	3529.2	-0.00445
3529.3	0.00774	3529.3	-0.00723	3529.3	-0.01244
3529.4	0.00582	3529.4	-0.01007	3529.4	0.00268
3529.5	0.00030145	3529.5	-0.00108	3529.5	-0.00308
3529.6	0.00199	3529.6	0.00906	3529.6	0.02855
3529.7	0.00868	3529.7	0.01576	3529.7	0.0149
3529.8	0.000514035	3529.8	0.03024	3529.8	0.02268
3529.9	0.0111	3529.9	0.02575	3529.9	0.0321
3530	0.00158	3530	0.03202	3530	0.02383
3530.1	0.00128	3530.1	0.02588	3530.1	0.02334
3530.2	0.00319	3530.2	0.03124	3530.2	0.02416
3530.3	0.0025	3530.3	0.01703	3530.3	0.0229
3530.4	0.00602	3530.4	0.02313	3530.4	0.0203
3530.5	0.00526	3530.5	0.00733	3530.5	0.01277
3530.6	0.00722	3530.6	0.01148	3530.6	0.00347
3530.7	0.00184	3530.7	-0.00781	3530.7	-0.01035
3530.8	0.00408	3530.8	-0.00911	3530.8	0.00416
3530.9	-0.00546	3530.9	-0.01389	3530.9	-0.01914
3531	-0.00156	3531	-0.01585	3531	-0.02183
3531.1	0.00929	3531.1	-0.03458	3531.1	-0.01326
3531.2	-3.90515e-05	3531.2	-0.0287	3531.2	-0.01818
3531.3	-0.00234	3531.3	-0.02513	3531.3	-0.02974
3531.4	0.01846	3531.4	-0.0277	3531.4	-0.0198
3531.5	0.00673	3531.5	-0.02468	3531.5	-0.0302
3531.6	-0.00367	3531.6	-0.02069	3531.6	-0.0208
3531.7	-0.0175	3531.7	-0.01034	3531.7	-0.01948
3531.8	0.00159	3531.8	-0.00858	3531.8	-0.01654
3531.9	0.00693	3531.9	-0.00661	3531.9	-0.00685
3532	-0.00075998	3532	0.00122	3532	0.000600119
3532.1	0.00652	3532.1	0.00501	3532.1	-0.00515
3532.2	-0.01063	3532.2	0.00362	3532.2	-0.0028
3532.3	-0.000501403	3532.3	-0.000614024	3532.3	-0.00636
3532.4	-0.00448	3532.4	0.00138	3532.4	-0.00871
3532.5	-5.96321e-05	3532.5	0.000850903	3532.5	-0.00301
3532.6	-0.00742	3532.6	0.00635	3532.6	0.00816
3532.7	-0.00052756	3532.7	0.000766007	3532.7	-0.00699
3532.8	-0.000103134	3532.8	0.0066	3532.8	-0.00494
3532.9	-0.00523	3532.9	-0.00141	3532.9	-0.00211
3533	0.00101	3533	-9.7266e-05	3533	-0.00482
3533.1	-0.00932	3533.1	0.00796	3533.1	0.0015
3533.2	0.00306	3533.2	0.0061	3533.2	-0.00294
3533.3	-0.00326	3533.3	-0.00104	3533.3	0.00258
3533.4	-0.00412	3533.4	0.00853	3533.4	-0.00495
3533.5	-0.00978	3533.5	0.01134	3533.5	0.01183
3533.6	-0.0193	3533.6	-0.00432	3533.6	-0.00169
3533.7	-0.00288	3533.7	0.00158	3533.7	0.00525
3533.8	-0.00583	3533.8	0.000624029	3533.8	-0.00478
3533.9	-0.00765	3533.9	0.00345	3533.9	4.09688e-05
3534	-0.00377	3534	-0.00251	3534	-0.00109
3534.1	-0.0081	3534.1	-0.0032	3534.1	-0.00509
3534.2	-0.00447	3534.2	0.000399885	3534.2	-0.00537
3534.3	0.00802	3534.3	0.00857	3534.3	0.00598
3534.4	-0.00289	3534.4	0.00324	3534.4	-0.00726
3534.5	-0.00512	3534.5	-0.00485	3534.5	0.0059
3534.6	0.00207	3534.6	0.00121	3534.6	-0.00441
3534.7	0.00593	3534.7	0.004	3534.7	0.01207
3534.8	-0.00601	3534.8	0.00359	3534.8	0.01478
3534.9	0.00671	3534.9	5.45512e-05	3534.9	-0.00106
3535	0.00504	3535	-0.00221	3535	0.00896
3535.1	0.00738	3535.1	-0.00456	3535.1	0.00532
3535.2	0.00499	3535.2	0.00528	3535.2	0.0031
3535.3	-0.0048	3535.3	-0.00158	3535.3	-0.00776
3535.4	0.00473	3535.4	-0.0084	3535.4	-0.000447475
3535.5	0.01117	3535.5	0.00606	3535.5	0.00975
3535.6	-0.00376	3535.6	-0.00474	3535.6	0.00809
3535.7	-0.00597	3535.7	0.00869	3535.7	-0.00387
3535.8	0.00256	3535.8	0.00402	3535.8	-5.92975e-05
3535.9	0.00897	3535.9	-0.00682	3535.9	0.00065851
3536	-0.00058773	3536	-0.0011	3536	0.00674
3536.1	0.0063	3536.1	-0.00518	3536.1	-0.000119879
3536.2	0.01676	3536.2	0.000664876	3536.2	-0.00513
3536.3	0.00432	3536.3	0.00806	3536.3	-0.00628
3536.4	-0.01303	3536.4	-0.00451	3536.4	-0.00294
3536.5	0.00126	3536.5	8.62736e-05	3536.5	-0.00881
3536.6	0.000207384	3536.6	0.00809	3536.6	0.0071
3536.7	0.00326	3536.7	0.00489	3536.7	-0.00739
3536.8	-0.00524	3536.8	0.00375	3536.8	-0.00387
3536.9	0.00359	3536.9	0.0053	3536.9	-0.00151
3537	0.00809	3537	0.00785	3537	-0.00451
3537.1	-0.00482	3537.1	-0.00102	3537.1	0.00519
3537.2	-0.0051	3537.2	0.00526	3537.2	-0.00311
3537.3	0.00228	3537.3	-0.00245	3537.3	0.002
3537.4	0.000208126	3537.4	-0.00401	3537.4	-8.0087e-05
3537.5	0.00699	3537.5	0.01385	3537.5	-0.00364
3537.6	-7.52337e-05	3537.6	-0.01011	3537.6	0.00315
3537.7	-0.00781	3537.7	0.00111	3537.7	0.00936
3537.8	0.00054281	3537.8	-0.00507	3537.8	0.00683
3537.9	0.00308	3537.9	0.00509	3537.9	-0.00516
3538	0.00204	3538	0.0088	3538	-0.0046
3538.1	-0.00685	3538.1	0.00546	3538.1	0.00201
3538.2	0.00501	3538.2	-0.00126	3538.2	0.00676
3538.3	0.01211	3538.3	0.01091	3538.3	0.00495
3538.4	0.00907	3538.4	0.00494	3538.4	0.01067
3538.5	0.0043	3538.5	0.000797685	3538.5	-0.00156
3538.6	0.00879	3538.6	0.00417	3538.6	0.00624
3538.7	0.01103	3538.7	0.0036	3538.7	-0.01015
3538.8	0.01001	3538.8	-0.00282	3538.8	-2.69137e-05
3538.9	0.000582162	3538.9	-0.00174	3538.9	-0.01176
3539	-0.00427	3539	0.00564	3539	0.00392
3539.1	-0.00203	3539.1	0.00416	3539.1	-0.00878
3539.2	0.00401	3539.2	0.000282875	3539.2	0.00435
3539.3	0.00818	3539.3	0.00264	3539.3	-0.00416
3539.4	0.00663	3539.4	-0.00451	3539.4	0.01688
3539.5	-0.01145	3539.5	0.00371	3539.5	0.00234
3539.6	-0.0112	3539.6	-0.000660496	3539.6	0.01287
3539.7	0.00174	3539.7	0.00757	3539.7	0.00162
3539.8	0.00965	3539.8	-0.00312	3539.8	0.00728
3539.9	0.00762	3539.9	0.00314	3539.9	-0.00257
3540	0.00325	3540	-0.0022	3540	0.0096
3540.1	0.0033	3540.1	0.01155	3540.1	0.01401
3540.2	0.000196287	3540.2	0.000871497	3540.2	-0.00563
3540.3	-0.00734	3540.3	0.00186	3540.3	0.00426
3540.4	-0.00914	3540.4	0.00282	3540.4	-0.00144
3540.5	0.0046	3540.5	-0.00229	3540.5	-0.000154955
3540.6	1.77684e-05	3540.6	-0.000307949	3540.6	-0.00568
3540.7	0.0092	3540.7	-0.00829	3540.7	0.00326
3540.8	-0.00227	3540.8	-0.01011	3540.8	-0.0055
3540.9	-0.00176	3540.9	0.00738	3540.9	-0.00616
3541	-0.00456	3541	1.90062e-05	3541	-0.00823
3541.1	-0.00114	3541.1	-0.000863872	3541.1	0.00437
3541.2	0.00504	3541.2	-0.000891381	3541.2	0.01335
3541.3	0.00438	3541.3	0.00719	3541.3	0.00313
3541.4	0.00365	3541.4	0.0052	3541.4	-0.00655
3541.5	-0.0056	3541.5	0.00116	3541.5	-0.00299
3541.6	0.00317	3541.6	-0.00275	3541.6	-0.000304917
3541.7	-0.000118488	3541.7	-0.00786	3541.7	-0.01009
3541.8	0.00613	3541.8	0.00641	3541.8	-5.15877e-06
3541.9	0.00576	3541.9	0.00892	3541.9	0.00831
3542	-0.00294	3542	-0.00147	3542	0.01225
3542.1	0.0022	3542.1	-0.00309	3542.1	0.00108
3542.2	-0.01281	3542.2	-0.00745	3542.2	0.00191
3542.3	0.00336	3542.3	0.00595	3542.3	-0.00233
3542.4	-0.00418	3542.4	0.00292	3542.4	0.00255
3542.5	-0.0086	3542.5	-0.00561	3542.5	0.00948
3542.6	0.0079	3542.6	0.00994	3542.6	0.00188
3542.7	0.00418	3542.7	0.00274	3542.7	-0.008
3542.8	-0.000561913	3542.8	-0.00554	3542.8	0.00146
3542.9	-0.00391	3542.9	-0.00034875	3542.9	-0.0164
3543	-0.01337	3543	0.00521	3543	0.00132
3543.1	0.00197	3543.1	-0.0152	3543.1	0.01117
3543.2	-0.00259	3543.2	-0.00698	3543.2	0.00638
3543.3	-0.00121	3543.3	0.00342	3543.3	-0.00464
3543.4	0.00365	3543.4	-0.00975	3543.4	-0.000559824
3543.5	0.00163	3543.5	-0.000372193	3543.5	-0.00795
3543.6	-0.0027	3543.6	-0.00234	3543.6	0.00128
3543.7	0.00333	3543.7	-4.75423e-05	3543.7	-0.00339
3543.8	-0.000746894	3543.8	-0.000998557	3543.8	-0.000642492
3543.9	0.00362	3543.9	0.0092	3543.9	-0.00215
3544	0.00231	3544	0.0032	3544	-0.00189
3544.1	0.00223	3544.1	-0.00569	3544.1	-0.00345
3544.2	0.00221	3544.2	-0.00173	3544.2	0.00309
3544.3	-0.00147	3544.3	0.00303	3544.3	0.0107
3544.4	-0.01071	3544.4	0.01238	3544.4	-0.01101
3544.5	0.00258	3544.5	-0.000368733	3544.5	-0.00634
3544.6	-0.0026	3544.6	0.004	3544.6	0.000786996
3544.7	-0.01076	3544.7	-0.0083	3544.7	-0.00558
3544.8	0.0033	3544.8	-0.00396	3544.8	0.00138
3544.9	-0.00444	3544.9	-0.00697	3544.9	-0.00101
3545	-0.003	3545	-0.01116	3545	0.00703
3545.1	-0.00138	3545.1	0.00515	3545.1	-0.0061
3545.2	-0.00136	3545.2	0.000528078	3545.2	0.00235
3545.3	0.00811	3545.3	-0.00894	3545.3	-0.00193
3545.4	-0.01114	3545.4	-0.00331	3545.4	-0.01369
3545.5	-0.00568	3545.5	-0.000690523	3545.5	-0.00151
3545.6	-0.00778	3545.6	-0.00432	3545.6	-0.00102
3545.7	-0.00243	3545.7	-0.0011	3545.7	0.00853
3545.8	-0.000809928	3545.8	-0.00902	3545.8	0.000936428
3545.9	0.00882	3545.9	-0.00412	3545.9	0.007
3546	-0.00621	3546	0.00323	3546	-0.00266
3546.1	0.00663	3546.1	0.00729	3546.1	-0.00392
3546.2	0.00542	3546.2	0.00449	3546.2	-0.00742
3546.3	-0.00766	3546.3	-0.00697	3546.3	-0.00743
3546.4	0.00836	3546.4	-0.00856	3546.4	-0.01149
3546.5	0.00101	3546.5	0.00437	3546.5	0.00136
3546.6	-0.00204	3546.6	-0.00651	3546.6	-0.00028582
3546.7	-0.00662	3546.7	-0.00599	3546.7	-0.000467581
3546.8	0.00458	3546.8	-0.00422	3546.8	0.00505
3546.9	-0.0031	3546.9	-0.00322	3546.9	0.00143
3547	0.00256	3547	-0.00426	3547	0.000151257
3547.1	-0.00591	3547.1	-0.000228593	3547.1	0.00866
3547.2	-0.00621	3547.2	0.00954	3547.2	-0.0036
3547.3	-0.0034	3547.3	0.00584	3547.3	0.00299
3547.4	0.00238	3547.4	-0.00192	3547.4	-0.000213128
3547.5	-0.00645	3547.5	-0.00433	3547.5	-0.00206
3547.6	-0.00244	3547.6	-0.00474	3547.6	-0.000375599
3547.7	0.00585	3547.7	0.00221	3547.7	0.000248304
3547.8	-0.00195	3547.8	0.00835	3547.8	-0.00507
3547.9	0.00813	3547.9	0.00245	3547.9	-0.00118
3548	0.0068	3548	0.0036	3548	-0.00913
3548.1	0.000406276	3548.1	0.00264	3548.1	0.00398
3548.2	0.00285	3548.2	-0.00559	3548.2	0.00643
3548.3	-0.0044	3548.3	0.00589	3548.3	-0.01528
3548.4	0.000564408	3548.4	-0.00447	3548.4	0.00163
3548.5	-0.00303	3548.5	-0.00132	3548.5	0.0106
3548.6	-0.00361	3548.6	-0.00264	3548.6	0.00709
3548.7	0.00653	3548.7	-0.00182	3548.7	-0.00172
3548.8	0.00486	3548.8	0.00157	3548.8	-0.00344
3548.9	-0.00259	3548.9	0.01208	3548.9	-0.00397
3549	0.00801	3549	-0.00477	3549	-0.00116
3549.1	-0.00141	3549.1	0.000669937	3549.1	-0.00296
3549.2	-0.00551	3549.2	0.00811	3549.2	0.00811
3549.3	0.00388	3549.3	0.00736	3549.3	-0.00691
3549.4	0.00158	3549.4	0.00125	3549.4	-0.00156
3549.5	0.00571	3549.5	0.00121	3549.5	-0.00285
3549.6	0.00237	3549.6	0.00779	3549.6	0.00205
3549.7	0.000842287	3549.7	-0.00506	3549.7	-0.00275
3549.8	0.00776	3549.8	3.22021e-05	3549.8	-0.00923
3549.9	0.00286	3549.9	0.00753	3549.9	0.000938364
3550	0.00481	3550	-0.01039	3550	-0.00654
3550.1	0.000315821	3550.1	-0.00425	3550.1	0.00303
3550.2	-0.0099	3550.2	0.00104	3550.2	-0.00795
3550.3	-0.00544	3550.3	-0.000579728	3550.3	-0.00301
3550.4	-0.00608	3550.4	0.00595	3550.4	0.00239
3550.5	0.0037	3550.5	0.00254	3550.5	0.00232
3550.6	0.00849	3550.6	-0.00148	3550.6	-0.00292
3550.7	-0.00692	3550.7	-0.00479	3550.7	-0.01473
3550.8	0.000992693	3550.8	-0.00582	3550.8	0.00808
3550.9	-0.00181	3550.9	-0.00549	3550.9	0.00483
3551	0.01255	3551	0.00142	3551	-0.00131
3551.1	-0.009	3551.1	-0.00767	3551.1	-0.01056
3551.2	-0.0083	3551.2	0.0073	3551.2	-0.01301
3551.3	-0.00147	3551.3	0.00223	3551.3	-0.00543
3551.4	0.00448	3551.4	0.00222	3551.4	0.00495
3551.5	0.00197	3551.5	0.0029	3551.5	0.00563
3551.6	-0.000672584	3551.6	0.0033	3551.6	0.00058092
3551.7	-0.00148	3551.7	0.01228	3551.7	0.00556
3551.8	0.000684753	3551.8	-0.00874	3551.8	-0.0015
3551.9	0.00234	3551.9	-0.00235	3551.9	-0.00402
3552	-0.00126	3552	0.00309	3552	0.00188
3552.1	-0.00785	3552.1	-0.00293	3552.1	0.00123
3552.2	-0.00107	3552.2	0.01123	3552.2	-0.0028
3552.3	0.00075417	3552.3	-0.00245	3552.3	-0.00175
3552.4	-0.00282	3552.4	-0.000588431	3552.4	-0.000283965
3552.5	0.00917	3552.5	0.00736	3552.5	-0.00297
3552.6	0.00726	3552.6	0.00604	3552.6	-0.00959
3552.7	-0.00131	3552.7	-0.000348159	3552.7	-0.00233
3552.8	0.00845	3552.8	-0.0029	3552.8	-0.00963
3552.9	-0.0029	3552.9	-0.00501	3552.9	-0.00557
3553	-0.00307	3553	-0.00472	3553	0.00227
3553.1	0.0069	3553.1	-0.000307726	3553.1	0.00431
3553.2	0.00171	3553.2	-0.00189	3553.2	-0.00436
3553.3	0.00101	3553.3	-0.000624276	3553.3	0.00457
3553.4	-0.00567	3553.4	-0.0091	3553.4	-0.00592
3553.5	0.0034	3553.5	0.01282	3553.5	-0.000480134
3553.6	0.00135	3553.6	0.0058	3553.6	0.0047
3553.7	0.00801	3553.7	-0.00134	3553.7	0.00263
3553.8	0.00615	3553.8	-0.00268	3553.8	-0.00238
3553.9	0.00597	3553.9	0.00261	3553.9	-0.01236
3554	-0.01402	3554	0.00765	3554	-0.01014
3554.1	-0.01244	3554.1	-0.00375	3554.1	-0.000647568
3554.2	0.00328	3554.2	-0.005	3554.2	-0.00649
3554.3	0.000906139	3554.3	0.00651	3554.3	-0.00538
3554.4	0.00495	3554.4	-0.00438	3554.4	0.00252
3554.5	0.01016	3554.5	-0.00262	3554.5	0.00279
3554.6	-0.00482	3554.6	-0.00216	3554.6	0.00981
3554.7	0.003	3554.7	-0.000718282	3554.7	0.01086
3554.8	0.00887	3554.8	0.00103	3554.8	0.00706
3554.9	-0.00507	3554.9	0.00125	3554.9	-0.000443779
3555	-0.00104	3555	-0.01126	3555	0.01125
3555.1	0.00401	3555.1	-0.00419	3555.1	-0.00108
3555.2	-0.00701	3555.2	-0.000459643	3555.2	0.00204
3555.3	0.00164	3555.3	0.0079	3555.3	0.0054
3555.4	-0.00806	3555.4	-0.00491	3555.4	-0.000251048
3555.5	-0.00276	3555.5	0.00249	3555.5	-0.00903
3555.6	0.00747	3555.6	0.00176	3555.6	-0.00139
3555.7	0.01116	3555.7	-0.00195	3555.7	0.00842
3555.8	0.000752733	3555.8	0.00668	3555.8	0.00301
3555.9	0.00912	3555.9	0.00758	3555.9	-0.00611
3556	-0.01241	3556	0.00679	3556	0.01197
3556.1	-7.14332e-05	3556.1	0.00389	3556.1	-0.00551
3556.2	-0.00578	3556.2	-0.00569	3556.2	0.00508
3556.3	0.0025	3556.3	0.000301154	3556.3	0.0126
3556.4	-0.0064	3556.4	-0.00503	3556.4	-0.00231
3556.5	0.00784	3556.5	0.00876	3556.5	0.0015
3556.6	0.00296	3556.6	0.00445	3556.6	-0.000974526
3556.7	0.00481	3556.7	-0.0077	3556.7	0.000624213
3556.8	0.0022	3556.8	0.00999	3556.8	0.00618
3556.9	-0.00132	3556.9	0.00419	3556.9	0.00219
3557	0.01471	3557	-0.000497762	3557	-0.00349
3557.1	0.00463	3557.1	0.00548	3557.1	0.00367
3557.2	0.00197	3557.2	-0.000853227	3557.2	-0.00527
3557.3	-0.000228624	3557.3	0.00217	3557.3	0.00322
3557.4	-0.0018	3557.4	0.00191	3557.4	0.00174
3557.5	0.00454	3557.5	0.00192	3557.5	0.00387
3557.6	-0.000454985	3557.6	0.01176	3557.6	0.0071
3557.7	-0.01326	3557.7	-0.00125	3557.7	-0.0018
3557.8	0.00566	3557.8	0.00512	3557.8	0.00165
3557.9	0.00415	3557.9	0.00426	3557.9	0.00215
3558	-0.000127252	3558	0.00221	3558	0.00647
3558.1	0.00259	3558.1	-0.00112	3558.1	0.00815
3558.2	0.00481	3558.2	-0.00473	3558.2	0.00223
3558.3	-0.00623	3558.3	0.000303728	3558.3	-0.00601
3558.4	-0.00664	3558.4	0.00864	3558.4	-0.000344726
3558.5	-0.00666	3558.5	0.00281	3558.5	-0.00478
3558.6	0.01397	3558.6	-0.00815	3558.6	9.52132e-05
3558.7	-0.00654	3558.7	-0.00776	3558.7	-0.00993
3558.8	-0.00861	3558.8	0.00808	3558.8	-0.0027
3558.9	0.00758	3558.9	0.00944	3558.9	-0.00475
3559	-0.00795	3559	-0.00734	3559	-0.00786
3559.1	0.000133451	3559.1	0.000721997	3559.1	0.00136
3559.2	-0.00417	3559.2	-0.00548	3559.2	-0.00248
3559.3	-0.00826	3559.3	-0.00835	3559.3	-0.00194
3559.4	0.00205	3559.4	-0.000676589	3559.4	0.00566
3559.5	0.00236	3559.5	-0.0071	3559.5	-0.0115
3559.6	0.00397	3559.6	-0.00121	3559.6	-0.000862259
3559.7	0.00941	3559.7	-0.00111	3559.7	-0.00393
3559.8	-0.00392	3559.8	0.00409	3559.8	0.00288
3559.9	-0.000810519	3559.9	-0.00727	3559.9	-0.00941

## Sheet: Fig2.b
Conversion of double bonds of P-Lig upon UV irradiation
Time (min)	Conversion (%)
0	0
2	0.37769
6	0.67922
10	0.87145
14	0.92666
16	0.94778
18	0.96152
20	0.96668

## Sheet: Fig2.d
Standard and delayed emission spectra of P-Lig upon excitation of 320 nm light
	FL.		Phos.
Wavelength (nm)	Normalized intensity	Wavelength (nm)	Normalized intensity
340	0.04815	340	2.84932e-05
345	0.21077	345	0
350	0.35808	350	8.97467e-06
355	0.49008	355	5.54172e-05
360	0.60676	360	0.000139328
365	0.70813	365	0.000260706
370	0.79418	370	0.000206455
375	0.86492	375	0.000331433
380	0.93531	380	0.000126223
385	0.97895	385	0.000449522
390	1	390	0.00117
395	0.99749	395	0.00237
400	0.97908	400	0.00349
405	0.94997	405	0.00774
410	0.91175	410	0.01619
415	0.86349	415	0.03119
420	0.80897	420	0.05817
425	0.75245	425	0.10019
430	0.69704	430	0.15738
435	0.6449	435	0.23022
440	0.60106	440	0.31583
445	0.56931	445	0.40675
450	0.53538	450	0.49793
455	0.50744	455	0.59115
460	0.48538	460	0.68276
465	0.46963	465	0.76248
470	0.45827	470	0.83209
475	0.45151	475	0.89134
480	0.44468	480	0.93899
485	0.43533	485	0.97309
490	0.42347	490	0.99421
495	0.40898	495	1
500	0.39266	500	0.99733
505	0.37665	505	0.99128
510	0.36022	510	0.97166
515	0.34372	515	0.94821
520	0.32726	520	0.91998
525	0.30968	525	0.89138
530	0.29233	530	0.85368
535	0.27659	535	0.81638
540	0.25891	540	0.77786
545	0.24213	545	0.73884
550	0.22529	550	0.70052
555	0.20897	555	0.66444
560	0.19316	560	0.62278
565	0.17815	565	0.58718
570	0.16378	570	0.55525
575	0.15066	575	0.52049
580	0.13735	580	0.48126
585	0.12506	585	0.45456
590	0.11335	590	0.42106
595	0.10169	595	0.39295
600	0.09165	600	0.36716
605	0.08219	605	0.34293
610	0.07329	610	0.32129
615	0.06502	615	0.30016
620	0.05766	620	0.27908
625	0.05091	625	0.25832
630	0.04474	630	0.23976
635	0.03935	635	0.22094
640	0.03417	640	0.19635
645	0.03002	645	0.17692
650	0.02618	650	0.16017
655	0.02286	655	0.1411
660	0.01975	660	0.129
665	0.01718	665	0.11797
670	0.01491	670	0.10752
675	0.01295	675	0.10098
680	0.01144	680	0.09593
685	0.01005	685	0.0873
690	0.00905	690	0.08153
695	0.00772	695	0.07606
700	0.00665	700	0.07131
705	0.0057	705	0.06334
710	0.00475	710	0.06071
715	0.00398	715	0.05842
720	0.00331	720	0.05153
725	0.00267	725	0.04368
730	0.00221	730	0.03903
735	0.00184	735	0.03352
740	0.00152	740	0.03221
745	0.00115	745	0.02752
750	0.000945982	750	0.02059
755	0.000720983	755	0.01889
760	0.000557274	760	0.02106
765	0.000383847	765	0.02145
770	0.000243511	770	0.02066
775	0.000134959	775	0.02128
780	5.81896e-05	780	0.01908
785	1.32033e-05	785	0.01611
790	0	790	0.01236
795	1.85797e-05	795	0.00783
800	6.89424e-05	800	0.00253

## Sheet: Fig2.e
RTP intensity and lifetime of P-Lig obtained by different photocuring durations
Time (min)	Lifetime (ms)	Time (min)	Inensity (arb. units)
0	0	0	0
3	17.25	3	3946.79
6	36.35	6	17983.1
9	77.05	9	42335.8
12	98.01	12	53164.8
15	104.51	15	62529.1
18	108.72	18	63020.7
20	110.32	20	63722.8

## Sheet: Fig2.f
Standard and delayed emission spectra of P-Lig/RhB
	Prompt		Delay
Wavelength (nm)	Intensity (arb. units)	Wavelength (nm)	Intensity (arb. units)
340	0	340	0.00113
345	0.00161	345	0.000972306
350	0.00347	350	0.000891677
355	0.00558	355	0.000884834
360	0.00794	360	0.000951777
365	0.01056	365	0.00109
370	0.01385	370	0.00068941
375	0.01714	375	0
380	0.02043	380	0.000577505
385	0.02357	385	0.00136
390	0.02606	390	0.00393
395	0.02844	395	0.01112
400	0.02964	400	0.02218
405	0.03011	405	0.04154
410	0.03001	410	0.06876
415	0.02961	415	0.09707
420	0.02907	420	0.12957
425	0.02861	425	0.15986
430	0.0282	430	0.186
435	0.0278	435	0.20309
440	0.02729	440	0.21001
445	0.02689	445	0.20777
450	0.02553	450	0.19939
455	0.02427	455	0.18981
460	0.02282	460	0.17653
465	0.02132	465	0.15801
470	0.02004	470	0.14275
475	0.01887	475	0.12618
480	0.01758	480	0.11032
485	0.01608	485	0.09301
490	0.01442	490	0.07439
495	0.0126	495	0.05739
500	0.01076	500	0.04441
505	0.00909	505	0.03388
510	0.00761	510	0.02517
515	0.00663	515	0.01836
520	0.00606	520	0.01493
525	0.00633	525	0.01328
530	0.00779	530	0.01251
535	0.01067	535	0.01104
540	0.01545	540	0.01037
545	0.02355	545	0.01319
550	0.03586	550	0.01554
555	0.05499	555	0.02064
560	0.08482	560	0.0368
565	0.13123	565	0.08646
570	0.20312	570	0.16601
575	0.30746	575	0.28772
580	0.44422	580	0.44598
585	0.60326	585	0.61248
590	0.76185	590	0.77542
595	0.89457	595	0.90765
600	0.97795	600	0.98496
605	1	605	1
610	0.96043	610	0.9584
615	0.87164	615	0.88329
620	0.75525	620	0.78003
625	0.63434	625	0.67831
630	0.52678	630	0.58566
635	0.44028	635	0.4987
640	0.37191	640	0.43042
645	0.31625	645	0.37201
650	0.26822	650	0.32051
655	0.22494	655	0.27594
660	0.1861	660	0.23962
665	0.15202	665	0.21098
670	0.12269	670	0.18749
675	0.09827	675	0.16972
680	0.07888	680	0.15969
685	0.06354	685	0.15251
690	0.05167	690	0.14795
695	0.04225	695	0.14272
700	0.03482	700	0.13336
705	0.0283	705	0.12321
710	0.02313	710	0.11312
715	0.01891	715	0.10194
720	0.01546	720	0.09005
725	0.01248	725	0.0779
730	0.01021	730	0.06892
735	0.0083	735	0.05979
740	0.00677	740	0.05266
745	0.00541	745	0.04526
750	0.00428	750	0.03722
755	0.00331	755	0.03013
760	0.00255	760	0.02402
765	0.00194	765	0.02051
770	0.00148	770	0.01744
775	0.00111	775	0.01418
780	0.000765071	780	0.01152
785	0.000499355	785	0.00948
790	0.000317017	790	0.00806
795	0.000218057	795	0.00725
800	0.000202476	800	0.00705
	--
	--

## Sheet: Fig3.a
In situ FT-IR spectra of P-Lig upon UV irradiation for different times
	0s		150s		600s
Wavenumber (cm-1)	Absorbance (arb. units)	Wavenumber (cm-1)	Absorbance ((arb. units)	Wavenumber (cm-1)	Absorbance ((arb. units)
399.193	0	399.193	0	399.193	0
401.121	0	401.121	0	401.121	0
403.05	0	403.05	0	403.05	0
404.978	0	404.978	0	404.978	0
406.906	0	406.906	0	406.906	0
408.835	0	408.835	0	408.835	0
410.763	0	410.763	0	410.763	0
412.692	0	412.692	0	412.692	0
414.62	0	414.62	0	414.62	0
416.549	0	416.549	0	416.549	0
418.477	0	418.477	0	418.477	0
420.406	0	420.406	0	420.406	0
422.334	0	422.334	0	422.334	0
424.263	0	424.263	0	424.263	0
426.191	0	426.191	0	426.191	0
428.12	0	428.12	0	428.12	0
430.048	0	430.048	0	430.048	0
431.976	0	431.976	0	431.976	0
433.905	0	433.905	0	433.905	0
435.834	0	435.834	0	435.834	0
437.762	0	437.762	0	437.762	0
439.69	0	439.69	0	439.69	0
441.619	0	441.619	0	441.619	0
443.547	0	443.547	0	443.547	0
445.476	0	445.476	0	445.476	0
447.404	0	447.404	0	447.404	0
449.333	0	449.333	0	449.333	0
451.261	0	451.261	0	451.261	0
453.19	0	453.19	0	453.19	0
455.118	0	455.118	0	455.118	0
457.047	0	457.047	0	457.047	0
458.975	0	458.975	0	458.975	0
460.904	0	460.904	0	460.904	0
462.832	0	462.832	0	462.832	0
464.76	0	464.76	0	464.76	0
466.689	0	466.689	0	466.689	0
468.617	0	468.617	0	468.617	0
470.546	0	470.546	0	470.546	0
472.474	0	472.474	0	472.474	0
474.403	0	474.403	0	474.403	0
476.331	0	476.331	0	476.331	0
478.26	0	478.26	0	478.26	0
480.188	0	480.188	0	480.188	0
482.117	0	482.117	0	482.117	0
484.045	0	484.045	0	484.045	0
485.974	0	485.974	0	485.974	0
487.902	0	487.902	0	487.902	0
489.83	0	489.83	0	489.83	0
491.759	0	491.759	0	491.759	0
493.688	0	493.688	0	493.688	0
495.616	0	495.616	0	495.616	0
497.544	0	497.544	0	497.544	0
499.473	0	499.473	0	499.473	0
501.401	0	501.401	0	501.401	0
503.33	0	503.33	0	503.33	0
505.258	0	505.258	0	505.258	0
507.187	0	507.187	0	507.187	0
509.115	0	509.115	0	509.115	0
511.044	0	511.044	0	511.044	0
512.972	0	512.972	0	512.972	0
514.901	0	514.901	0	514.901	0
516.829	0	516.829	0	516.829	0
518.758	0	518.758	0	518.758	0
520.686	0	520.686	0	520.686	0
522.615	0	522.615	0	522.615	0
524.543	0	524.543	0	524.543	0
526.471	0	526.471	0	526.471	0
528.4	0	528.4	0	528.4	0
530.328	0	530.328	0	530.328	0
532.257	0	532.257	0	532.257	0
534.185	0	534.185	0	534.185	0
536.114	0	536.114	0	536.114	0
538.042	0	538.042	0	538.042	0
539.971	0	539.971	0	539.971	0
541.899	0	541.899	0	541.899	0
543.828	0	543.828	0	543.828	0
545.756	0	545.756	0	545.756	0
547.685	0	547.685	0	547.685	0
549.613	0	549.613	0	549.613	0
551.542	0	551.542	0	551.542	0
553.47	0	553.47	0	553.47	0
555.398	0	555.398	0	555.398	0
557.327	0	557.327	0	557.327	0
559.255	0	559.255	0	559.255	0
561.184	0	561.184	0	561.184	0
563.112	0	563.112	0	563.112	0
565.041	0	565.041	0	565.041	0
566.969	0	566.969	0	566.969	0
568.898	0	568.898	0	568.898	0
570.826	0	570.826	0	570.826	0
572.755	0	572.755	0	572.755	0
574.683	0	574.683	0	574.683	0
576.612	0	576.612	0	576.612	0
578.54	0	578.54	0	578.54	0
580.468	0	580.468	0	580.468	0
582.397	0	582.397	0	582.397	0
584.325	0	584.325	0	584.325	0
586.254	0	586.254	0	586.254	0
588.182	0	588.182	0	588.182	0
590.111	0	590.111	0	590.111	0
592.039	0	592.039	0	592.039	0
593.968	0	593.968	0	593.968	0
595.896	0	595.896	0	595.896	0
597.825	0	597.825	0	597.825	0
599.753	0	599.753	0	599.753	0
601.682	0	601.682	0	601.682	0
603.61	0	603.61	0	603.61	0
605.539	0	605.539	0	605.539	0
607.467	0	607.467	0	607.467	0
609.395	0	609.395	0	609.395	0
611.324	0	611.324	0	611.324	0
613.252	0	613.252	0	613.252	0
615.181	0	615.181	0	615.181	0
617.109	0	617.109	0	617.109	0
619.038	0	619.038	0	619.038	0
620.966	0	620.966	0	620.966	0
622.895	0	622.895	0	622.895	0
624.823	0	624.823	0	624.823	0
626.752	0	626.752	0	626.752	0
628.68	0	628.68	0	628.68	0
630.609	0	630.609	0	630.609	0
632.537	0	632.537	0	632.537	0
634.466	0	634.466	0	634.466	0
636.394	0	636.394	0	636.394	0
638.322	0	638.322	0	638.322	0
640.251	0	640.251	0	640.251	0
642.179	0	642.179	0	642.179	0
644.108	0	644.108	0	644.108	0
646.036	0	646.036	0	646.036	0
647.965	0	647.965	0	647.965	0
649.893	0	649.893	0	649.893	0
651.822	0	651.822	0	651.822	0
653.75	0	653.75	0	653.75	0
655.679	0	655.679	0	655.679	0
657.607	0	657.607	0	657.607	0
659.536	0	659.536	0	659.536	0
661.464	0	661.464	0	661.464	0
663.393	0	663.393	0	663.393	0
665.321	0	665.321	0	665.321	0
667.25	0	667.25	0	667.25	0
669.178	0	669.178	0	669.178	0
671.106	0	671.106	0	671.106	0
673.035	0	673.035	0	673.035	0
674.963	0	674.963	0	674.963	0
676.892	0	676.892	0	676.892	0
678.82	0	678.82	0	678.82	0
680.749	0	680.749	0	680.749	0
682.677	0.27845	682.677	0.26561	682.677	0.26084
684.606	0.27196	684.606	0.25918	684.606	0.25425
686.534	0.26527	686.534	0.25241	686.534	0.24727
688.463	0.25872	688.463	0.24578	688.463	0.24045
690.391	0.25259	690.391	0.23962	690.391	0.23419
692.32	0.24698	692.32	0.23411	692.32	0.22871
694.248	0.2418	694.248	0.22919	694.248	0.22397
696.177	0.23683	696.177	0.22462	696.177	0.21969
698.105	0.23173	698.105	0.22005	698.105	0.2155
700.033	0.22626	700.033	0.21518	700.033	0.21102
701.962	0.22034	701.962	0.20983	701.962	0.20601
703.89	0.21408	703.89	0.20405	703.89	0.2005
705.819	0.20778	705.819	0.19808	705.819	0.1947
707.747	0.20173	707.747	0.19223	707.747	0.18894
709.676	0.19615	709.676	0.18676	709.676	0.18353
711.604	0.1911	711.604	0.18182	711.604	0.17865
713.533	0.1865	713.533	0.17742	713.533	0.17434
715.461	0.18225	715.461	0.1735	715.461	0.17053
717.39	0.17825	717.39	0.16995	717.39	0.16713
719.318	0.1745	719.318	0.16673	719.318	0.16405
721.247	0.17105	721.247	0.16384	721.247	0.16128
723.175	0.168	723.175	0.16133	723.175	0.15884
725.104	0.16537	725.104	0.1592	725.104	0.15673
727.032	0.16306	727.032	0.15737	727.032	0.15489
728.96	0.16087	728.96	0.15563	728.96	0.15315
730.889	0.1585	730.889	0.15372	730.889	0.15127
732.817	0.15569	732.817	0.15138	732.817	0.14899
734.746	0.15227	734.746	0.14841	734.746	0.14614
736.674	0.1482	736.674	0.14479	736.674	0.14269
738.603	0.14364	738.603	0.14064	738.603	0.13873
740.531	0.1388	740.531	0.13618	740.531	0.13448
742.46	0.13393	742.46	0.13165	742.46	0.13017
744.388	0.12923	744.388	0.12727	744.388	0.12601
746.317	0.12485	746.317	0.1232	746.317	0.12215
748.245	0.12088	748.245	0.11953	748.245	0.11867
750.174	0.11738	750.174	0.11629	750.174	0.11558
752.102	0.11443	752.102	0.11354	752.102	0.11292
754.03	0.11209	754.03	0.11133	754.03	0.11073
755.959	0.11043	755.959	0.10971	755.959	0.10903
757.888	0.10946	757.888	0.10869	757.888	0.10786
759.816	0.10914	759.816	0.10824	759.816	0.10721
761.744	0.10938	761.744	0.10829	761.744	0.10703
763.673	0.11005	763.673	0.10875	763.673	0.10725
765.601	0.11103	765.601	0.10954	765.601	0.10781
767.53	0.11224	767.53	0.11061	767.53	0.10867
769.458	0.11359	769.458	0.11192	769.458	0.10981
771.387	0.115	771.387	0.11344	771.387	0.11121
773.315	0.11636	773.315	0.11511	773.315	0.11284
775.244	0.11748	775.244	0.11681	775.244	0.11459
777.172	0.11817	777.172	0.11837	777.172	0.11636
779.101	0.11822	779.101	0.11962	779.101	0.11796
781.029	0.1175	781.029	0.12039	781.029	0.11927
782.957	0.11595	782.957	0.1206	782.957	0.12019
784.886	0.11362	784.886	0.12024	784.886	0.12067
786.814	0.11062	786.814	0.11936	786.814	0.12073
788.743	0.10706	788.743	0.11801	788.743	0.12037
790.671	0.10306	790.671	0.11623	790.671	0.11961
792.6	0.09868	792.6	0.11403	792.6	0.11843
794.528	0.09438	794.528	0.11143	794.528	0.11678
796.457	0.08981	796.457	0.10842	796.457	0.11467
798.385	0.08508	798.385	0.10508	798.385	0.11217
800.314	0.08033	800.314	0.10153	800.314	0.10937
802.242	0.07568	802.242	0.09787	802.242	0.10638
804.171	0.07121	804.171	0.0942	804.171	0.10326
806.099	0.06694	806.099	0.09055	806.099	0.10005
808.028	0.06289	808.028	0.08691	808.028	0.09675
809.956	0.05906	809.956	0.08328	809.956	0.09337
811.885	0.05549	811.885	0.07971	811.885	0.08995
813.813	0.05231	813.813	0.07628	813.813	0.08659
815.741	0.04968	815.741	0.07316	815.741	0.08343
817.67	0.04781	817.67	0.07051	817.67	0.08063
819.598	0.04692	819.598	0.0685	819.598	0.07833
821.527	0.04723	821.527	0.06729	821.527	0.07666
823.455	0.04901	823.455	0.06702	823.455	0.07571
825.384	0.05267	825.384	0.06792	825.384	0.07562
827.312	0.0587	827.312	0.07031	827.312	0.07658
829.241	0.06772	829.241	0.07459	829.241	0.07887
831.169	0.08031	831.169	0.08123	831.169	0.08281
833.098	0.09689	833.098	0.09059	833.098	0.08864
835.026	0.11744	835.026	0.10276	835.026	0.09642
836.955	0.14131	836.955	0.11743	836.955	0.10594
838.883	0.16716	838.883	0.13377	838.883	0.11664
840.812	0.19294	840.812	0.15053	840.812	0.12763
842.74	0.21619	842.74	0.16612	842.74	0.13787
844.668	0.23456	844.668	0.17898	844.668	0.14632
846.597	0.24639	846.597	0.18792	846.597	0.15217
848.525	0.25117	848.525	0.19239	848.525	0.15503
850.454	0.24958	850.454	0.19256	850.454	0.15499
852.382	0.2431	852.382	0.18918	852.382	0.15247
854.311	0.23343	854.311	0.18328	854.311	0.14812
856.239	0.22204	856.239	0.17584	856.239	0.14262
858.168	0.20987	858.168	0.16762	858.168	0.13649
860.096	0.1974	860.096	0.15905	860.096	0.13008
862.025	0.18474	862.025	0.15029	862.025	0.12352
863.953	0.17185	863.953	0.14132	863.953	0.11684
865.882	0.15871	865.882	0.1321	865.882	0.10999
867.81	0.14538	867.81	0.12263	867.81	0.10294
869.739	0.13207	869.739	0.11298	869.739	0.09572
871.667	0.11905	871.667	0.10334	871.667	0.08844
873.596	0.10663	873.596	0.09393	873.596	0.08126
875.524	0.0951	875.524	0.08501	875.524	0.07436
877.452	0.08466	877.452	0.07678	877.452	0.06793
879.381	0.07545	879.381	0.06937	879.381	0.06207
881.309	0.06748	881.309	0.06282	881.309	0.05683
883.238	0.06067	883.238	0.0571	883.238	0.05218
885.166	0.05489	885.166	0.05212	885.166	0.04805
887.095	0.04994	887.095	0.04776	887.095	0.04435
889.023	0.04565	889.023	0.0439	889.023	0.04099
890.952	0.04187	890.952	0.04045	890.952	0.03791
892.88	0.0385	892.88	0.03733	892.88	0.03508
894.809	0.03544	894.809	0.03447	894.809	0.03244
896.737	0.03261	896.737	0.03179	896.737	0.02995
898.665	0.02993	898.665	0.02923	898.665	0.02753
900.594	0.02732	900.594	0.0267	900.594	0.02512
902.523	0.02471	902.523	0.02413	902.523	0.02264
904.451	0.02207	904.451	0.0215	904.451	0.02008
906.379	0.01937	906.379	0.01881	906.379	0.01744
908.308	0.01666	908.308	0.01608	908.308	0.01475
910.236	0.01397	910.236	0.01334	910.236	0.01204
912.165	0.01132	912.165	0.01061	912.165	0.00933
914.093	0.00873	914.093	0.0079	914.093	0.00663
916.022	0.0062	916.022	0.00521	916.022	0.00393
917.95	0.00373	917.95	0.00253	917.95	0.00124
919.879	0.00133	919.879	-0.000105652	919.879	-0.00142
921.807	-0.000940352	921.807	-0.00264	921.807	-0.00399
923.736	-0.00304	923.736	-0.00502	923.736	-0.00642
925.664	-0.00492	925.664	-0.00719	925.664	-0.00865
927.592	-0.00655	927.592	-0.00913	927.592	-0.01066
929.521	-0.00795	929.521	-0.01084	929.521	-0.01245
931.449	-0.00915	931.449	-0.01237	931.449	-0.01407
933.378	-0.0102	933.378	-0.01373	933.378	-0.01553
935.306	-0.01112	935.306	-0.01496	935.306	-0.01685
937.235	-0.01191	937.235	-0.01604	937.235	-0.01803
939.163	-0.01257	939.163	-0.01696	939.163	-0.01904
941.092	-0.01305	941.092	-0.01769	941.092	-0.01987
943.02	-0.01335	943.02	-0.01823	943.02	-0.02052
944.949	-0.01348	944.949	-0.01861	944.949	-0.021
946.877	-0.01346	946.877	-0.01887	946.877	-0.02136
948.806	-0.01333	948.806	-0.01903	948.806	-0.02162
950.734	-0.01308	950.734	-0.01911	950.734	-0.02181
952.663	-0.0127	952.663	-0.01909	952.663	-0.02189
954.591	-0.01212	954.591	-0.01892	954.591	-0.02184
956.519	-0.01129	956.519	-0.01857	956.519	-0.02162
958.448	-0.01015	958.448	-0.018	958.448	-0.02123
960.376	-0.00863	960.376	-0.0172	960.376	-0.02067
962.305	-0.00669	962.305	-0.01615	962.305	-0.01994
964.233	-0.00422	964.233	-0.01481	964.233	-0.01903
966.162	-0.00109	966.162	-0.01309	966.162	-0.01788
968.09	0.00297	968.09	-0.01082	968.09	-0.01637
970.019	0.00827	970.019	-0.00778	970.019	-0.01434
971.947	0.01518	971.947	-0.00368	971.947	-0.01157
973.876	0.0241	973.876	0.00174	973.876	-0.00788
975.804	0.03538	975.804	0.00876	975.804	-0.00308
977.733	0.04929	977.733	0.01756	977.733	0.00297
979.661	0.06594	979.661	0.02825	979.661	0.01033
981.59	0.08527	981.59	0.04081	981.59	0.01898
983.518	0.10695	983.518	0.05503	983.518	0.02879
985.447	0.13031	985.447	0.0705	985.447	0.03946
987.375	0.15438	987.375	0.08657	987.375	0.05056
989.303	0.17783	989.303	0.10241	989.303	0.0615
991.232	0.19917	991.232	0.11706	991.232	0.07164
993.16	0.21694	993.16	0.1296	993.16	0.08037
995.089	0.23004	995.089	0.13929	995.089	0.08723
997.017	0.238	997.017	0.1458	997.017	0.09198
998.946	0.24114	998.946	0.1492	998.946	0.0947
1000.87	0.24047	1000.87	0.15001	1000.87	0.0957
1002.8	0.2375	1002.8	0.14905	1002.8	0.09549
1004.73	0.23383	1004.73	0.14726	1004.73	0.09466
1006.66	0.23093	1006.66	0.14555	1006.66	0.09379
1008.59	0.22987	1008.59	0.14468	1008.59	0.09335
1010.52	0.23121	1010.52	0.14513	1010.52	0.09369
1012.45	0.23496	1012.45	0.14708	1012.45	0.09495
1014.37	0.24058	1014.37	0.15037	1014.37	0.09708
1016.3	0.24701	1016.3	0.1545	1016.3	0.09981
1018.23	0.25275	1018.23	0.15869	1018.23	0.10267
1020.16	0.25611	1020.16	0.16193	1020.16	0.10502
1022.09	0.25552	1022.09	0.16317	1022.09	0.10617
1024.02	0.24982	1024.02	0.16153	1024.02	0.10549
1025.94	0.23861	1025.94	0.15645	1025.94	0.10255
1027.87	0.22232	1027.87	0.14784	1027.87	0.09721
1029.8	0.03175	1029.8	0.01562	1029.8	0.0053
1031.73	0.03366	1031.73	0.01697	1031.73	0.00638
1033.66	0.03629	1033.66	0.01934	1033.66	0.00862
1035.59	0.03909	1035.59	0.02217	1035.59	0.01143
1037.52	0.04157	1037.52	0.02484	1037.52	0.01417
1039.44	0.04337	1039.44	0.02686	1039.44	0.01628
1041.37	0.04433	1041.37	0.02797	1041.37	0.01748
1043.3	0.04449	1043.3	0.02821	1043.3	0.01779
1045.23	0.04401	1045.23	0.02783	1045.23	0.01752
1047.16	0.04315	1047.16	0.0272	1047.16	0.01707
1049.09	0.04216	1049.09	0.02662	1049.09	0.01674
1051.01	0.04118	1051.01	0.02618	1051.01	0.01659
1052.94	0.04023	1052.94	0.02567	1052.94	0.01634
1054.87	0.03919	1054.87	0.02477	1054.87	0.01556
1056.8	0.03804	1056.8	0.02326	1056.8	0.01397
1058.73	0.03704	1058.73	0.02138	1058.73	0.01179
1060.66	0.03675	1060.66	0.01983	1060.66	0.0098
1062.59	0.01907	1062.59	0.00742	1062.59	0.00217
1064.51	0.01923	1064.51	0.00744	1064.51	0.00211
1066.44	0.0198	1066.44	0.00763	1066.44	0.00207
1068.37	0.02076	1068.37	0.00802	1068.37	0.00208
1070.3	0.02208	1070.3	0.00863	1070.3	0.00218
1072.23	0.02367	1072.23	0.00941	1072.23	0.00236
1074.16	0.02536	1074.16	0.01029	1074.16	0.00262
1076.08	0.02696	1076.08	0.01118	1076.08	0.0029
1078.01	0.02825	1078.01	0.01193	1078.01	0.00316
1079.94	0.02901	1079.94	0.01241	1079.94	0.0033
1081.87	0.02904	1081.87	0.01248	1081.87	0.00327
1083.8	0.02822	1083.8	0.01203	1083.8	0.00296
1085.73	0.0265	1085.73	0.01099	1085.73	0.00232
1087.65	0.02396	1087.65	0.00939	1087.65	0.00133
1089.58	0.0208	1089.58	0.00735	1089.58	8.56931e-05
1091.51	0.01733	1091.51	0.00509	1091.51	-0.00128
1093.44	0.01391	1093.44	0.00289	1093.44	-0.00254
1095.37	0.01089	1095.37	0.00102	1095.37	-0.00348
1097.3	0.00852	1097.3	-0.000272806	1097.3	-0.00393
1099.23	0.00698	1099.23	-0.000859044	1099.23	-0.00375
1101.15	0.00631	1101.15	-0.000685135	1101.15	-0.00292
1103.08	0.00648	1103.08	0.000241813	1103.08	-0.00142
1105.01	0.00745	1105.01	0.0019	1105.01	0.000723322
1106.94	0.00917	1106.94	0.00427	1106.94	0.00353
1108.87	0.01165	1108.87	0.00738	1108.87	0.00701
1110.8	0.01488	1110.8	0.01122	1110.8	0.01119
1112.72	0.01881	1112.72	0.01574	1112.72	0.01601
1114.65	0.02334	1114.65	0.02082	1114.65	0.02133
1116.58	0.02827	1116.58	0.02623	1116.58	0.02692
1118.51	0.03337	1118.51	0.03171	1118.51	0.03252
1120.44	0.03843	1120.44	0.03701	1120.44	0.03786
1122.37	0.04329	1122.37	0.04196	1122.37	0.04274
1124.3	0.04794	1124.3	0.04648	1124.3	0.0471
1126.22	0.05243	1126.22	0.05065	1126.22	0.051
1128.15	0.05691	1128.15	0.05459	1128.15	0.05456
1130.08	0.06154	1130.08	0.05849	1130.08	0.05796
1132.01	0.06643	1132.01	0.06249	1132.01	0.06138
1133.94	0.07164	1133.94	0.06671	1133.94	0.06494
1135.87	0.07718	1135.87	0.07122	1135.87	0.06875
1137.8	0.08301	1137.8	0.07607	1137.8	0.07289
1139.72	0.08907	1139.72	0.08127	1139.72	0.0774
1141.65	0.09525	1141.65	0.08678	1141.65	0.08227
1143.58	0.10141	1143.58	0.0925	1143.58	0.08742
1145.51	0.10736	1145.51	0.09826	1145.51	0.09269
1147.44	0.11284	1147.44	0.10382	1147.44	0.09784
1149.37	0.11759	1149.37	0.10889	1149.37	0.1026
1151.3	0.12137	1151.3	0.11321	1151.3	0.10669
1153.22	0.12402	1153.22	0.11654	1153.22	0.10988
1155.15	0.12544	1155.15	0.11871	1155.15	0.112
1157.08	0.12563	1157.08	0.11965	1157.08	0.11293
1159.01	0.12462	1159.01	0.11932	1159.01	0.11263
1160.94	0.12248	1160.94	0.11772	1160.94	0.11107
1162.87	0.11929	1162.87	0.11489	1162.87	0.1083
1164.79	0.11518	1164.79	0.11093	1164.79	0.10439
1166.72	0.11031	1166.72	0.10602	1166.72	0.09954
1168.65	0.10493	1168.65	0.10042	1168.65	0.09401
1170.58	0.09934	1170.58	0.09447	1170.58	0.08816
1172.51	0.09391	1172.51	0.08856	1172.51	0.08238
1174.44	0.08899	1174.44	0.0831	1174.44	0.07708
1176.37	0.08495	1176.37	0.07849	1176.37	0.07269
1178.29	0.08212	1178.29	0.07513	1178.29	0.06962
1180.22	0.08088	1180.22	0.07346	1180.22	0.06832
1182.15	0.08167	1182.15	0.07395	1182.15	0.06929
1184.08	0.085	1184.08	0.07718	1184.08	0.0731
1186.01	0.09146	1186.01	0.08373	1186.01	0.08033
1187.94	0.10159	1187.94	0.09416	1187.94	0.09151
1189.86	0.11582	1189.86	0.10888	1189.86	0.10701
1191.79	0.13423	1191.79	0.12796	1191.79	0.12685
1193.72	0.15642	1193.72	0.15098	1193.72	0.15057
1195.65	0.18128	1195.65	0.17691	1195.65	0.17708
1197.58	0.20691	1197.58	0.20394	1197.58	0.20459
1199.51	0.23065	1199.51	0.22953	1199.51	0.2306
1201.43	0.24936	1201.43	0.25068	1201.43	0.25219
1203.36	0.26013	1203.36	0.26444	1203.36	0.2665
1205.29	0.26102	1205.29	0.26869	1205.29	0.27149
1207.22	0.2518	1207.22	0.26281	1207.22	0.26653
1209.15	0.23398	1209.15	0.24789	1209.15	0.2526
1211.08	0.21027	1211.08	0.22632	1211.08	0.23197
1213.01	0.18378	1213.01	0.20108	1213.01	0.20749
1214.93	0.1573	1214.93	0.17501	1214.93	0.18194
1216.86	0.13292	1216.86	0.15035	1216.86	0.15755
1218.79	0.11188	1218.79	0.12859	1218.79	0.13584
1220.72	0.09469	1220.72	0.11044	1220.72	0.1176
1222.65	0.08127	1222.65	0.09599	1222.65	0.10296
1224.58	0.07111	1224.58	0.08487	1224.58	0.09161
1226.51	0.06356	1226.51	0.07648	1226.51	0.08299
1228.43	0.05795	1228.43	0.07018	1228.43	0.07647
1230.36	0.05376	1230.36	0.06541	1230.36	0.07149
1232.29	0.0506	1232.29	0.06176	1232.29	0.06764
1234.22	0.04825	1234.22	0.05897	1234.22	0.06464
1236.15	0.04657	1236.15	0.05685	1236.15	0.0623
1238.08	0.04542	1238.08	0.05527	1238.08	0.06048
1240	0.04469	1240	0.05408	1240	0.05902
1241.93	0.04425	1241.93	0.05314	1241.93	0.0578
1243.86	0.04399	1243.86	0.05237	1243.86	0.05674
1245.79	0.04388	1245.79	0.05173	1245.79	0.0558
1247.72	0.04393	1247.72	0.05125	1247.72	0.055
1249.65	0.04421	1249.65	0.05098	1249.65	0.05442
1251.58	0.04473	1251.58	0.05098	1251.58	0.05411
1253.5	0.0455	1253.5	0.05124	1253.5	0.05408
1255.43	0.04645	1255.43	0.05173	1255.43	0.05428
1257.36	0.0475	1257.36	0.05238	1257.36	0.05468
1259.29	0.0486	1259.29	0.05314	1259.29	0.05523
1261.22	0.04976	1261.22	0.05403	1261.22	0.05596
1263.15	0.05103	1263.15	0.05511	1263.15	0.05694
1265.07	0.05253	1265.07	0.05648	1265.07	0.05824
1267	0.05432	1267	0.0582	1267	0.05994
1268.93	0.05643	1268.93	0.06029	1268.93	0.06203
1270.86	0.05883	1270.86	0.06269	1270.86	0.06445
1272.79	0.06144	1272.79	0.06532	1272.79	0.0671
1274.72	0.06421	1274.72	0.06808	1274.72	0.06987
1276.64	0.06714	1276.64	0.07094	1276.64	0.07273
1278.57	0.0703	1278.57	0.07395	1278.57	0.07568
1280.5	0.07379	1280.5	0.07715	1280.5	0.07878
1282.43	0.07777	1282.43	0.08065	1282.43	0.08209
1284.36	0.08238	1284.36	0.08453	1284.36	0.08567
1286.29	0.0878	1286.29	0.08889	1286.29	0.08955
1288.22	0.09427	1288.22	0.09389	1288.22	0.09385
1290.14	0.10216	1290.14	0.09979	1290.14	0.09874
1292.07	0.11196	1292.07	0.10698	1292.07	0.10451
1294	0.12422	1294	0.1159	1294	0.11149
1295.93	0.1394	1295.93	0.12692	1295.93	0.11996
1297.86	0.15765	1297.86	0.14015	1297.86	0.12999
1299.79	0.1786	1299.79	0.1553	1299.79	0.14134
1301.71	0.20114	1301.71	0.17152	1301.71	0.15335
1303.64	0.22343	1303.64	0.18748	1303.64	0.16505
1305.57	0.24295	1305.57	0.20145	1305.57	0.17526
1307.5	0.25691	1307.5	0.21167	1307.5	0.18283
1309.43	0.26295	1309.43	0.21671	1309.43	0.18691
1311.36	0.25984	1311.36	0.21591	1311.36	0.18715
1313.29	0.24796	1313.29	0.20956	1313.29	0.18381
1315.21	0.22919	1315.21	0.19882	1315.21	0.17764
1317.14	0.20627	1317.14	0.18537	1317.14	0.16973
1319.07	0.18201	1319.07	0.17103	1319.07	0.16125
1321	0.1588	1321	0.15735	1321	0.15324
1322.93	0.13829	1322.93	0.14549	1322.93	0.1465
1324.86	0.12137	1324.86	0.13612	1324.86	0.14153
1326.79	0.10832	1326.79	0.12945	1326.79	0.1385
1328.71	0.09893	1328.71	0.12538	1328.71	0.13738
1330.64	0.0927	1330.64	0.12354	1330.64	0.1379
1332.57	0.08901	1332.57	0.12348	1332.57	0.13976
1334.5	0.0873	1334.5	0.12478	1334.5	0.14263
1336.43	0.08715	1336.43	0.12714	1336.43	0.1463
1338.36	0.08833	1338.36	0.13039	1338.36	0.15062
1340.29	0.09079	1340.29	0.13448	1340.29	0.15557
1342.21	0.09455	1342.21	0.13939	1342.21	0.1611
1344.14	0.09965	1344.14	0.14509	1344.14	0.16714
1346.07	0.10607	1346.07	0.15145	1346.07	0.17352
1348	0.11373	1348	0.1583	1348	0.17999
1349.93	0.12257	1349.93	0.16545	1349.93	0.1863
1351.86	0.13254	1351.86	0.17278	1351.86	0.19229
1353.78	0.1437	1353.78	0.18031	1353.78	0.19794
1355.71	0.15618	1355.71	0.18816	1355.71	0.20338
1357.64	0.17011	1357.64	0.19655	1357.64	0.20887
1359.57	0.18559	1359.57	0.20569	1359.57	0.2147
1361.5	0.20252	1361.5	0.21571	1361.5	0.22109
1363.43	0.22063	1363.43	0.22658	1363.43	0.22814
1365.36	0.23942	1365.36	0.23811	1365.36	0.2358
1367.28	0.25816	1367.28	0.24992	1367.28	0.24383
1369.21	0.27594	1369.21	0.26146	1369.21	0.25184
1371.14	0.29169	1371.14	0.27201	1371.14	0.2593
1373.07	0.3043	1373.07	0.28077	1373.07	0.26557
1375	0.31277	1375	0.28695	1375	0.26999
1376.92	0.31641	1376.92	0.2899	1376.92	0.27199
1378.85	0.31497	1378.85	0.28925	1378.85	0.27119
1380.78	0.30868	1380.78	0.28496	1380.78	0.2675
1382.71	0.29819	1382.71	0.27735	1382.71	0.26109
1384.64	0.28443	1384.64	0.26696	1384.64	0.25236
1386.57	0.26844	1386.57	0.25449	1386.57	0.24183
1388.5	0.25122	1388.5	0.24066	1388.5	0.23008
1390.42	0.23366	1390.42	0.22614	1390.42	0.21765
1392.35	0.21648	1392.35	0.21149	1392.35	0.20499
1394.28	0.20022	1394.28	0.19718	1394.28	0.19249
1396.21	0.18533	1396.21	0.18363	1396.21	0.1805
1398.14	0.17214	1398.14	0.17123	1398.14	0.16939
1400.07	0.16096	1400.07	0.16037	1400.07	0.15955
1401.99	0.15195	1401.99	0.15138	1401.99	0.15132
1403.92	0.14516	1403.92	0.14445	1403.92	0.145
1405.85	0.14039	1405.85	0.13963	1405.85	0.14069
1407.78	0.13725	1407.78	0.13672	1407.78	0.13833
1409.71	0.13522	1409.71	0.13539	1409.71	0.13767
1411.64	0.13373	1411.64	0.13524	1411.64	0.13838
1413.57	0.13236	1413.57	0.13589	1413.57	0.14016
1415.49	0.1309	1415.49	0.13714	1415.49	0.14279
1417.42	0.1294	1417.42	0.13893	1417.42	0.1462
1419.35	0.12806	1419.35	0.14132	1419.35	0.15043
1421.28	0.12718	1421.28	0.14445	1421.28	0.15553
1423.21	0.12705	1423.21	0.14843	1423.21	0.16154
1425.14	0.12794	1425.14	0.15331	1425.14	0.16844
1427.07	0.13017	1427.07	0.15919	1427.07	0.1762
1428.99	0.13421	1428.99	0.16625	1428.99	0.18483
1430.92	0.14076	1430.92	0.17486	1430.92	0.1945
1432.85	0.1507	1432.85	0.18555	1432.85	0.20552
1434.78	0.16501	1434.78	0.19898	1434.78	0.2183
1436.71	0.18454	1436.71	0.21571	1436.71	0.23318
1438.64	0.2099	1438.64	0.23612	1438.64	0.25034
1440.57	0.24141	1440.57	0.26037	1440.57	0.2698
1442.49	0.27919	1442.49	0.28843	1442.49	0.2914
1444.42	0.32313	1444.42	0.32017	1444.42	0.3149
1446.35	0.37288	1446.35	0.35526	1446.35	0.33997
1448.28	0.42745	1448.28	0.39294	1448.28	0.36598
1450.21	0.48464	1450.21	0.4316	1450.21	0.39174
1452.14	0.54046	1452.14	0.46847	1452.14	0.41529
1454.06	0.58906	1454.06	0.49965	1454.06	0.43412
1455.99	0.62384	1455.99	0.52103	1455.99	0.44573
1457.92	0.63972	1457.92	0.52961	1457.92	0.44848
1459.85	0.63526	1459.85	0.52461	1459.85	0.44218
1461.78	0.61292	1461.78	0.50759	1461.78	0.42803
1463.71	0.57746	1463.71	0.48159	1463.71	0.40815
1465.63	0.53407	1465.63	0.4502	1465.63	0.38505
1467.56	0.48729	1467.56	0.4168	1467.56	0.36119
1469.49	0.44074	1469.49	0.38426	1469.49	0.33871
1471.42	0.39708	1471.42	0.35472	1471.42	0.31918
1473.35	0.35804	1473.35	0.32945	1473.35	0.30341
1475.28	0.32438	1475.28	0.30882	1475.28	0.29143
1477.21	0.29601	1477.21	0.29237	1477.21	0.28254
1479.13	0.27219	1479.13	0.27904	1479.13	0.27558
1481.06	0.25187	1481.06	0.26754	1481.06	0.26919
1482.99	0.23402	1482.99	0.25662	1482.99	0.26214
1484.92	0.21783	1484.92	0.2453	1484.92	0.25344
1486.85	0.20278	1486.85	0.23293	1486.85	0.24246
1488.78	0.18865	1488.78	0.21927	1488.78	0.22904
1490.7	0.17542	1490.7	0.20452	1490.7	0.21356
1492.63	0.1633	1492.63	0.18934	1492.63	0.19693
1494.56	0.15253	1494.56	0.17457	1494.56	0.18031
1496.49	0.1432	1496.49	0.16083	1496.49	0.16459
1498.42	0.13509	1498.42	0.14829	1498.42	0.15009
1500.35	0.12768	1500.35	0.13663	1500.35	0.13658
1502.28	0.12035	1502.28	0.12535	1502.28	0.12361
1504.2	0.11261	1504.2	0.11408	1504.2	0.11085
1506.13	0.10431	1506.13	0.10281	1506.13	0.09832
1508.06	0.09567	1508.06	0.09188	1508.06	0.08644
1509.99	0.08723	1509.99	0.08186	1509.99	0.07576
1511.92	0.07958	1511.92	0.07324	1511.92	0.06675
1513.85	0.07309	1513.85	0.06619	1513.85	0.05948
1515.78	0.06781	1515.78	0.06051	1515.78	0.05364
1517.7	0.06346	1517.7	0.05571	1517.7	0.04866
1519.63	0.05964	1519.63	0.0513	1519.63	0.04399
1521.56	0.05599	1521.56	0.04688	1521.56	0.03926
1523.49	0.05224	1523.49	0.0423	1523.49	0.03433
1525.42	0.04831	1525.42	0.03755	1525.42	0.02924
1527.35	0.04424	1527.35	0.03274	1527.35	0.02415
1529.27	0.04022	1529.27	0.02805	1529.27	0.01921
1531.2	0.03655	1531.2	0.0237	1531.2	0.01463
1533.13	0.03358	1533.13	0.01998	1533.13	0.01064
1535.06	0.03165	1535.06	0.0172	1535.06	0.00754
1536.99	0.03102	1536.99	0.01568	1536.99	0.00568
1538.92	0.03777	1538.92	0.01952	1538.92	0.00903
1540.85	0.04036	1540.85	0.02108	1540.85	0.01026
1542.77	0.04432	1542.77	0.02457	1542.77	0.01365
1544.7	0.04918	1544.7	0.02954	1544.7	0.01877
1546.63	0.05445	1546.63	0.0353	1546.63	0.02482
1548.56	0.05982	1548.56	0.04114	1548.56	0.03096
1550.49	0.06534	1550.49	0.04676	1550.49	0.03673
1552.42	0.07165	1552.42	0.05258	1552.42	0.04247
1554.34	0.08007	1554.34	0.05993	1554.34	0.04952
1556.27	0.09226	1556.27	0.07069	1556.27	0.05983
1558.2	0.10939	1558.2	0.08637	1558.2	0.07504
1560.13	0.13144	1560.13	0.10729	1560.13	0.09554
1562.06	0.15698	1562.06	0.1322	1562.06	0.12011
1563.99	0.18379	1563.99	0.15884	1563.99	0.14644
1565.91	0.20978	1565.91	0.18484	1565.91	0.17205
1567.84	0.2336	1567.84	0.20845	1567.84	0.19505
1569.77	0.25475	1569.77	0.22878	1569.77	0.2144
1571.7	0.27341	1571.7	0.24572	1571.7	0.22993
1573.63	0.29023	1573.63	0.25977	1573.63	0.24209
1575.56	0.30602	1575.56	0.27181	1575.56	0.25178
1577.49	0.32169	1577.49	0.2829	1577.49	0.26015
1579.41	0.33808	1579.41	0.29417	1579.41	0.26843
1581.34	0.35597	1581.34	0.30666	1581.34	0.27777
1583.27	0.37594	1583.27	0.32118	1583.27	0.28907
1585.2	0.39832	1585.2	0.33824	1585.2	0.30288
1587.13	0.42311	1587.13	0.35799	1587.13	0.31941
1589.06	0.45	1589.06	0.38035	1589.06	0.33863
1590.98	0.47839	1590.98	0.40493	1590.98	0.36026
1592.91	0.50748	1592.91	0.43117	1592.91	0.38381
1594.84	0.53634	1594.84	0.4583	1594.84	0.40864
1596.77	0.56408	1596.77	0.4855	1596.77	0.43398
1598.7	0.58986	1598.7	0.51188	1598.7	0.45902
1600.63	0.61279	1600.63	0.53646	1600.63	0.4829
1602.56	0.63183	1602.56	0.55812	1602.56	0.50462
1604.48	0.64586	1604.48	0.57564	1604.48	0.5231
1606.41	0.65394	1606.41	0.5879	1606.41	0.53731
1608.34	0.65576	1608.34	0.59427	1608.34	0.54658
1610.27	0.65187	1610.27	0.59492	1610.27	0.55091
1612.2	0.64356	1612.2	0.59084	1612.2	0.55104
1614.13	0.6324	1614.13	0.5835	1614.13	0.5482
1616.06	0.61968	1616.06	0.57441	1616.06	0.5437
1617.98	0.60608	1617.98	0.56459	1617.98	0.5385
1619.91	0.5916	1619.91	0.55444	1619.91	0.53292
1621.84	0.5759	1621.84	0.54383	1621.84	0.52677
1623.77	0.55872	1623.77	0.53248	1623.77	0.51966
1625.7	0.54018	1625.7	0.5203	1625.7	0.51145
1627.63	0.52084	1627.63	0.50761	1627.63	0.50243
1629.56	0.50158	1629.56	0.49516	1629.56	0.49344
1631.48	0.4835	1631.48	0.48407	1631.48	0.48571
1633.41	0.46774	1633.41	0.4756	1633.41	0.48064
1635.34	0.45532	1635.34	0.47086	1635.34	0.47942
1637.27	0.44694	1637.27	0.47052	1637.27	0.48272
1639.2	0.44286	1639.2	0.4747	1639.2	0.49061
1641.12	0.44305	1641.12	0.48316	1641.12	0.50273
1643.05	0.44745	1643.05	0.49565	1643.05	0.51872
1644.98	0.45631	1644.98	0.51233	1644.98	0.53873
1646.91	0.47029	1646.91	0.53392	1646.91	0.56344
1648.84	0.49032	1648.84	0.56129	1648.84	0.59369
1650.77	0.51686	1650.77	0.59464	1650.77	0.62952
1652.7	0.54929	1652.7	0.63263	1652.7	0.6692
1654.62	0.58574	1654.62	0.67234	1654.62	0.7093
1656.55	0.62381	1656.55	0.71045	1656.55	0.7462
1658.48	0.66159	1658.48	0.74482	1658.48	0.77781
1660.41	0.69822	1660.41	0.77499	1660.41	0.80412
1662.34	0.73356	1662.34	0.80153	1662.34	0.82614
1664.27	0.76757	1664.27	0.82496	1664.27	0.84466
1666.19	0.79974	1666.19	0.84517	1666.19	0.85973
1668.12	0.82888	1668.12	0.86149	1668.12	0.87079
1670.05	0.85334	1670.05	0.87304	1670.05	0.87718
1671.98	0.87183	1671.98	0.87953	1671.98	0.8789
1673.91	0.88411	1673.91	0.88159	1673.91	0.8768
1675.84	0.89117	1675.84	0.88047	1675.84	0.87218
1677.77	0.89435	1677.77	0.87722	1677.77	0.86595
1679.69	0.89433	1679.69	0.8718	1679.69	0.85782
1681.62	0.89046	1681.62	0.86286	1681.62	0.84623
1683.55	0.88112	1683.55	0.84834	1683.55	0.82904
1685.48	0.86471	1685.48	0.82652	1685.48	0.80465
1687.41	0.84036	1687.41	0.79675	1687.41	0.77259
1689.34	0.80791	1689.34	0.75919	1689.34	0.73323
1691.27	0.76704	1691.27	0.71388	1691.27	0.68679
1693.19	0.71686	1693.19	0.66039	1693.19	0.63291
1695.12	0.65651	1695.12	0.59835	1695.12	0.5713
1697.05	0.58672	1697.05	0.52885	1697.05	0.50301
1698.98	0.511	1698.98	0.45535	1698.98	0.43132
1700.91	0.43519	1700.91	0.38324	1700.91	0.36136
1702.84	0.36539	1702.84	0.31794	1702.84	0.29831
1704.77	0.30568	1704.77	0.26292	1704.77	0.24543
1706.69	0.25718	1706.69	0.21882	1706.69	0.20326
1708.62	0.21851	1708.62	0.18398	1708.62	0.17002
1710.55	0.18706	1710.55	0.15566	1710.55	0.14295
1712.48	0.16026	1712.48	0.13131	1712.48	0.11952
1714.41	0.13636	1714.41	0.10935	1714.41	0.09825
1716.34	0.11468	1716.34	0.08934	1716.34	0.07877
1718.26	0.09537	1718.26	0.07164	1718.26	0.06156
1720.19	0.07889	1720.19	0.0568	1720.19	0.04722
1722.12	0.06552	1722.12	0.04505	1722.12	0.03597
1724.05	0.05497	1724.05	0.03595	1724.05	0.02732
1725.98	0.04649	1725.98	0.02858	1725.98	0.02028
1727.91	0.03922	1727.91	0.02196	1727.91	0.01381
1729.84	0.03259	1729.84	0.01553	1729.84	0.00736
1731.76	0.02653	1731.76	0.00936	1731.76	0.00102
1733.69	0.02136	1733.69	0.00398	1733.69	-0.00456
1735.62	0.01748	1735.62	1.24586e-05	1735.62	-0.00867
1737.55	0.01505	1737.55	-0.00221	1737.55	-0.01092
1739.48	0.0139	1739.48	-0.00286	1739.48	-0.01146
1741.41	0.01347	1741.41	-0.00254	1741.41	-0.01092
1743.33	0.01308	1743.33	-0.0021	1743.33	-0.01019
1745.26	0.01209	1745.26	-0.00228	1745.26	-0.01008
1747.19	0.01008	1747.19	-0.00357	1747.19	-0.0111
1749.12	0.00694	1749.12	-0.00606	1749.12	-0.01332
1751.05	0.00287	1751.05	-0.00952	1751.05	-0.01649
1752.98	-0.00179	1752.98	-0.01353	1752.98	-0.0202
1754.9	-0.00666	1754.9	-0.01771	1754.9	-0.02405
1756.83	-0.01145	1756.83	-0.02181	1756.83	-0.02782
1758.76	-0.01596	1758.76	-0.02571	1758.76	-0.03142
1760.69	-0.0201	1760.69	-0.0294	1760.69	-0.0349
1762.62	-0.0238	1762.62	-0.03288	1762.62	-0.03826
1764.55	-0.027	1764.55	-0.03607	1764.55	-0.04144
1766.48	-0.02961	1766.48	-0.03884	1766.48	-0.04427
1768.4	-0.03167	1768.4	-0.04111	1768.4	-0.04663
1770.33	-0.03331	1770.33	-0.0429	1770.33	-0.04848
1772.26	-0.03479	1772.26	-0.04435	1772.26	-0.04994
1774.19	-0.03636	1774.19	-0.04567	1774.19	-0.05118
1776.12	-0.03817	1776.12	-0.04701	1776.12	-0.05235
1778.05	-0.04019	1778.05	-0.04841	1778.05	-0.05352
1779.97	-0.04229	1779.97	-0.04983	1779.97	-0.0547
1781.9	-0.0443	1781.9	-0.05124	1781.9	-0.05589
1783.83	-0.04611	1783.83	-0.05262	1783.83	-0.05711
1785.76	-0.04768	1785.76	-0.054	1785.76	-0.05842
1787.69	-0.04903	1787.69	-0.05538	1787.69	-0.05983
1789.62	-0.05018	1789.62	-0.05675	1789.62	-0.06131
1791.55	-0.05117	1791.55	-0.05805	1791.55	-0.06275
1793.47	-0.05206	1793.47	-0.05921	1793.47	-0.06404
1795.4	-0.0529	1795.4	-0.06018	1795.4	-0.06508
1797.33	-0.05375	1797.33	-0.06099	1797.33	-0.06586
1799.26	-0.05471	1799.26	-0.06169	1799.26	-0.06646
1801.19	-0.05584	1801.19	-0.06244	1801.19	-0.06704
1803.12	-0.05722	1803.12	-0.06337	1803.12	-0.06776
1805.05	-0.0589	1805.05	-0.06459	1805.05	-0.06878
1806.97	-0.06084	1806.97	-0.06612	1806.97	-0.07013
1808.9	-0.06294	1808.9	-0.06787	1808.9	-0.07172
1810.83	-0.06503	1810.83	-0.06968	1810.83	-0.0734
1812.76	-0.06695	1812.76	-0.07136	1812.76	-0.07497
1814.69	-0.06855	1814.69	-0.07281	1814.69	-0.07633
1816.62	-0.06978	1816.62	-0.07397	1816.62	-0.07745
1818.54	-0.07064	1818.54	-0.07489	1818.54	-0.07837
1820.47	-0.07117	1820.47	-0.07562	1820.47	-0.07916
1822.4	-0.07143	1822.4	-0.07618	1822.4	-0.07984
1824.33	-0.07146	1824.33	-0.07657	1824.33	-0.08039
1826.26	-0.07139	1826.26	-0.07683	1826.26	-0.08078
1828.19	-0.07136	1828.19	-0.07703	1828.19	-0.08108
1830.12	-0.07157	1830.12	-0.07732	1830.12	-0.0814
1832.04	-0.07215	1832.04	-0.07786	1832.04	-0.08191
1833.97	-0.07316	1833.97	-0.07875	1833.97	-0.08273
1835.9	-0.07452	1835.9	-0.07999	1835.9	-0.0839
1837.83	-0.07603	1837.83	-0.08147	1837.83	-0.08534
1839.76	-0.07746	1839.76	-0.08296	1839.76	-0.08683
1841.69	-0.07863	1841.69	-0.08425	1841.69	-0.08815
1843.61	-0.07943	1843.61	-0.08517	1843.61	-0.08911
1845.54	-0.07993	1845.54	-0.08571	1845.54	-0.08966
1847.47	-0.0803	1847.47	-0.08599	1847.47	-0.08989
1849.4	-0.08072	1849.4	-0.08616	1849.4	-0.08997
1851.33	-0.08128	1851.33	-0.08637	1851.33	-0.09003
1853.26	-0.08191	1853.26	-0.08662	1853.26	-0.09012
1855.18	-0.08244	1855.18	-0.08684	1855.18	-0.09022
1857.11	-0.08265	1857.11	-0.08688	1857.11	-0.09021
1859.04	-0.08238	1859.04	-0.08663	1859.04	-0.09
1860.97	-0.08157	1860.97	-0.08604	1860.97	-0.08953
1862.9	-0.08036	1862.9	-0.08517	1862.9	-0.08885
1864.83	-0.07899	1864.83	-0.08422	1864.83	-0.08811
1866.76	-0.07779	1866.76	-0.08341	1866.76	-0.08752
1868.68	-0.07708	1868.68	-0.08298	1868.68	-0.08725
1870.61	-0.07701	1870.61	-0.08303	1870.61	-0.08738
1872.54	-0.07755	1872.54	-0.08352	1872.54	-0.08787
1874.47	-0.07851	1874.47	-0.08428	1874.47	-0.08856
1876.4	-0.07962	1876.4	-0.0851	1876.4	-0.08925
1878.33	-0.08064	1878.33	-0.08581	1878.33	-0.08983
1880.26	-0.08143	1880.26	-0.08635	1880.26	-0.09025
1882.18	-0.08191	1882.18	-0.08668	1882.18	-0.09051
1884.11	-0.0821	1884.11	-0.08684	1884.11	-0.09064
1886.04	-0.08203	1886.04	-0.08684	1886.04	-0.09067
1887.97	-0.08179	1887.97	-0.08671	1887.97	-0.0906
1889.9	-0.08146	1889.9	-0.08652	1889.9	-0.09046
1891.83	-0.08117	1891.83	-0.08634	1891.83	-0.09031
1893.76	-0.08102	1893.76	-0.08624	1893.76	-0.09023
1895.68	-0.08105	1895.68	-0.0863	1895.68	-0.09028
1897.61	-0.08123	1897.61	-0.08651	1897.61	-0.09047
1899.54	-0.08147	1899.54	-0.08679	1899.54	-0.09077
1901.47	-0.0816	1901.47	-0.08703	1901.47	-0.09105
1903.4	-0.08147	1903.4	-0.0871	1903.4	-0.09122
1905.33	-0.081	1905.33	-0.08691	1905.33	-0.09117
1907.25	-0.08018	1907.25	-0.08646	1907.25	-0.09091
1909.18	-0.07907	1909.18	-0.0858	1909.18	-0.09049
1911.11	-0.0778	1911.11	-0.08504	1911.11	-0.09
1913.04	-0.07648	1913.04	-0.08428	1913.04	-0.08953
1914.97	-0.07519	1914.97	-0.08356	1914.97	-0.08912
1916.9	-0.07395	1916.9	-0.08287	1916.9	-0.08874
1918.83	-0.07279	1918.83	-0.08219	1918.83	-0.08835
1920.75	-0.07173	1920.75	-0.08151	1920.75	-0.08792
1922.68	-0.07085	1922.68	-0.08087	1922.68	-0.08749
1924.61	-0.07023	1924.61	-0.08037	1924.61	-0.08712
1926.54	-0.06994	1926.54	-0.08008	1926.54	-0.08692
1928.47	-0.06996	1928.47	-0.08005	1928.47	-0.08692
1930.4	-0.07019	1930.4	-0.0802	1930.4	-0.08709
1932.32	-0.07046	1932.32	-0.08041	1932.32	-0.08733
1934.25	-0.0706	1934.25	-0.08052	1934.25	-0.08748
1936.18	-0.07048	1936.18	-0.0804	1936.18	-0.08741
1938.11	-0.07011	1938.11	-0.08005	1938.11	-0.08711
1940.04	-0.06962	1940.04	-0.07956	1940.04	-0.08664
1941.97	-0.06922	1941.97	-0.0791	1941.97	-0.0862
1943.89	-0.06912	1943.89	-0.07888	1943.89	-0.08595
1945.82	-0.06945	1945.82	-0.07902	1945.82	-0.08601
1947.75	-0.0702	1947.75	-0.07951	1947.75	-0.08639
1949.68	-0.07126	1949.68	-0.08025	1949.68	-0.08699
1951.61	-0.07243	1951.61	-0.08107	1951.61	-0.08765
1953.54	-0.07355	1953.54	-0.08182	1953.54	-0.08823
1955.47	-0.07452	1955.47	-0.08243	1955.47	-0.08868
1957.39	-0.07534	1957.39	-0.08292	1957.39	-0.08902
1959.32	-0.07604	1959.32	-0.08333	1959.32	-0.08929
1961.25	-0.07668	1961.25	-0.08374	1961.25	-0.08958
1963.18	-0.07732	1963.18	-0.08418	1963.18	-0.0899
1965.11	-0.07798	1965.11	-0.08465	1965.11	-0.09026
1967.04	-0.07866	1967.04	-0.08515	1967.04	-0.09064
1968.96	-0.07938	1968.96	-0.08567	1968.96	-0.09103
1970.89	-0.08018	1970.89	-0.08624	1970.89	-0.09145
1972.82	-0.08109	1972.82	-0.0869	1972.82	-0.09195
1974.75	-0.08212	1974.75	-0.08766	1974.75	-0.09255
1976.68	-0.08321	1976.68	-0.0885	1976.68	-0.09323
1978.61	-0.08427	1978.61	-0.08934	1978.61	-0.09391
1980.54	-0.08518	1980.54	-0.09005	1980.54	-0.09449
1982.46	-0.08583	1982.46	-0.09055	1982.46	-0.09487
1984.39	-0.08622	1984.39	-0.09082	1984.39	-0.09501
1986.32	-0.0864	1986.32	-0.0909	1986.32	-0.09499
1988.25	-0.08653	1988.25	-0.09094	1988.25	-0.09492
1990.18	-0.08677	1990.18	-0.09108	1990.18	-0.09494
1992.11	-0.08723	1992.11	-0.09142	1992.11	-0.09516
1994.04	-0.08794	1994.04	-0.09198	1994.04	-0.0956
1995.96	-0.08886	1995.96	-0.09272	1995.96	-0.0962
1997.89	-0.08988	1997.89	-0.09353	1997.89	-0.09687
1999.82	-0.0909	1999.82	-0.09432	1999.82	-0.09752
2001.75	-0.09183	2001.75	-0.09503	2001.75	-0.09808
2003.68	-0.09265	2003.68	-0.09564	2003.68	-0.09857
2005.61	-0.09335	2005.61	-0.09618	2005.61	-0.099
2007.53	-0.09393	2007.53	-0.09665	2007.53	-0.09937
2009.46	-0.09439	2009.46	-0.09705	2009.46	-0.0997
2011.39	-0.09472	2011.39	-0.09734	2011.39	-0.09994
2013.32	-0.0949	2013.32	-0.0975	2013.32	-0.10006
2015.25	-0.09497	2015.25	-0.09755	2015.25	-0.10008
2017.18	-0.09499	2017.18	-0.09755	2017.18	-0.10004
2019.11	-0.09507	2019.11	-0.09758	2019.11	-0.10004
2021.03	-0.09526	2021.03	-0.09772	2021.03	-0.10014
2022.96	-0.09561	2022.96	-0.09801	2022.96	-0.10039
2024.89	-0.09605	2024.89	-0.0984	2024.89	-0.10074
2026.82	-0.09652	2026.82	-0.09882	2026.82	-0.10112
2028.75	-0.0969	2028.75	-0.09915	2028.75	-0.10143
2030.68	-0.09713	2030.68	-0.09934	2030.68	-0.10159
2032.6	-0.0972	2032.6	-0.09939	2032.6	-0.10162
2034.53	-0.09717	2034.53	-0.09934	2034.53	-0.10157
2036.46	-0.09711	2036.46	-0.09927	2036.46	-0.1015
2038.39	-0.09708	2038.39	-0.09925	2038.39	-0.10148
2040.32	-0.0971	2040.32	-0.09929	2040.32	-0.10152
2042.25	-0.09716	2042.25	-0.09937	2042.25	-0.10159
2044.17	-0.09723	2044.17	-0.09945	2044.17	-0.10166
2046.1	-0.09728	2046.1	-0.09949	2046.1	-0.10167
2048.03	-0.0973	2048.03	-0.0995	2048.03	-0.10165
2049.96	-0.09733	2049.96	-0.09951	2049.96	-0.10162
2051.89	-0.09739	2051.89	-0.09956	2051.89	-0.10163
2053.82	-0.09748	2053.82	-0.09965	2053.82	-0.10169
2055.75	-0.09757	2055.75	-0.09976	2055.75	-0.10179
2057.67	-0.09763	2057.67	-0.09984	2057.67	-0.10187
2059.6	-0.0976	2059.6	-0.09984	2059.6	-0.10187
2061.53	-0.09748	2061.53	-0.09974	2061.53	-0.10179
2063.46	-0.0973	2063.46	-0.09959	2063.46	-0.10165
2065.39	-0.09714	2065.39	-0.09945	2065.39	-0.10151
2067.32	-0.09706	2067.32	-0.09938	2067.32	-0.10144
2069.24	-0.09709	2069.24	-0.09943	2069.24	-0.10147
2071.17	-0.0972	2071.17	-0.09956	2071.17	-0.1016
2073.1	-0.09733	2073.1	-0.09972	2073.1	-0.10175
2075.03	-0.0974	2075.03	-0.09981	2075.03	-0.10184
2076.96	-0.09736	2076.96	-0.0998	2076.96	-0.10184
2078.89	-0.0972	2078.89	-0.09967	2078.89	-0.10173
2080.82	-0.09697	2080.82	-0.09946	2080.82	-0.10155
2082.74	-0.09671	2082.74	-0.09924	2082.74	-0.10137
2084.67	-0.09648	2084.67	-0.09904	2084.67	-0.10122
2086.6	-0.09628	2086.6	-0.09889	2086.6	-0.10113
2088.53	-0.09609	2088.53	-0.09876	2088.53	-0.10104
2090.46	-0.09589	2090.46	-0.0986	2090.46	-0.10094
2092.39	-0.09565	2092.39	-0.0984	2092.39	-0.10078
2094.32	-0.09538	2094.32	-0.09817	2094.32	-0.10059
2096.24	-0.09513	2096.24	-0.09795	2096.24	-0.10039
2098.17	-0.09494	2098.17	-0.09777	2098.17	-0.10024
2100.1	-0.09482	2100.1	-0.09768	2100.1	-0.10017
2102.03	-0.09468	2102.03	-0.09756	2102.03	-0.10008
2103.96	-0.09455	2103.96	-0.09745	2103.96	-0.09999
2105.89	-0.09442	2105.89	-0.09733	2105.89	-0.0999
2107.81	-0.09428	2107.81	-0.09719	2107.81	-0.09979
2109.74	-0.09414	2109.74	-0.09705	2109.74	-0.09967
2111.67	-0.09402	2111.67	-0.09692	2111.67	-0.09956
2113.6	-0.09394	2113.6	-0.09682	2113.6	-0.09948
2115.53	-0.0939	2115.53	-0.09677	2115.53	-0.09944
2117.46	-0.09391	2117.46	-0.09675	2117.46	-0.09943
2119.39	-0.09393	2119.39	-0.09675	2119.39	-0.09942
2121.31	-0.09396	2121.31	-0.09674	2121.31	-0.09941
2123.24	-0.09399	2123.24	-0.09672	2123.24	-0.09938
2125.17	-0.09401	2125.17	-0.0967	2125.17	-0.09935
2127.1	-0.09405	2127.1	-0.0967	2127.1	-0.09932
2129.03	-0.09413	2129.03	-0.09673	2129.03	-0.09933
2130.96	-0.09426	2130.96	-0.0968	2130.96	-0.09937
2132.89	-0.09442	2132.89	-0.09691	2132.89	-0.09945
2134.81	-0.09459	2134.81	-0.09703	2134.81	-0.09953
2136.74	-0.09475	2136.74	-0.09714	2136.74	-0.09961
2138.67	-0.09489	2138.67	-0.09723	2138.67	-0.09966
2140.6	-0.09501	2140.6	-0.0973	2140.6	-0.09971
2142.53	-0.09513	2142.53	-0.09738	2142.53	-0.09975
2144.45	-0.09525	2144.45	-0.09746	2144.45	-0.0998
2146.38	-0.09538	2146.38	-0.09755	2146.38	-0.09987
2148.31	-0.09551	2148.31	-0.09765	2148.31	-0.09994
2150.24	-0.09562	2150.24	-0.09773	2150.24	-0.1
2152.17	-0.0957	2152.17	-0.09778	2152.17	-0.10003
2154.1	-0.09572	2154.1	-0.09778	2154.1	-0.10003
2156.03	-0.09571	2156.03	-0.09775	2156.03	-0.1
2157.95	-0.09567	2157.95	-0.09771	2157.95	-0.09996
2159.88	-0.09564	2159.88	-0.09767	2159.88	-0.09993
2161.81	-0.09561	2161.81	-0.09765	2161.81	-0.09992
2163.74	-0.09561	2163.74	-0.09765	2163.74	-0.09994
2165.67	-0.09562	2165.67	-0.09767	2165.67	-0.09996
2167.6	-0.09562	2167.6	-0.09768	2167.6	-0.09997
2169.53	-0.09563	2169.53	-0.09768	2169.53	-0.09998
2171.45	-0.09565	2171.45	-0.09769	2171.45	-0.09999
2173.38	-0.09568	2173.38	-0.09772	2173.38	-0.10001
2175.31	-0.09575	2175.31	-0.09777	2175.31	-0.10006
2177.24	-0.09586	2177.24	-0.09787	2177.24	-0.10013
2179.17	-0.096	2179.17	-0.09798	2179.17	-0.10022
2181.1	-0.09613	2181.1	-0.09809	2181.1	-0.10031
2183.03	-0.09626	2183.03	-0.09819	2183.03	-0.10037
2184.95	-0.09635	2184.95	-0.09826	2184.95	-0.10041
2186.88	-0.09643	2186.88	-0.09831	2186.88	-0.10042
2188.81	-0.09649	2188.81	-0.09835	2188.81	-0.10042
2190.74	-0.09658	2190.74	-0.09841	2190.74	-0.10044
2192.67	-0.09668	2192.67	-0.09849	2192.67	-0.10047
2194.59	-0.09679	2194.59	-0.09857	2194.59	-0.10051
2196.52	-0.0969	2196.52	-0.09866	2196.52	-0.10056
2198.45	-0.09698	2198.45	-0.09872	2198.45	-0.10058
2200.38	-0.09703	2200.38	-0.09875	2200.38	-0.10057
2202.31	-0.09704	2202.31	-0.09875	2202.31	-0.10054
2204.24	-0.09703	2204.24	-0.09873	2204.24	-0.1005
2206.17	-0.097	2206.17	-0.09871	2206.17	-0.10047
2208.09	-0.09696	2208.09	-0.09868	2208.09	-0.10044
2210.02	-0.0969	2210.02	-0.09865	2210.02	-0.10041
2211.95	-0.09682	2211.95	-0.0986	2211.95	-0.10036
2213.88	-0.09669	2213.88	-0.09851	2213.88	-0.10028
2215.81	-0.09651	2215.81	-0.09837	2215.81	-0.10017
2217.74	-0.09628	2217.74	-0.0982	2217.74	-0.10002
2219.67	-0.09601	2219.67	-0.098	2219.67	-0.09986
2221.59	-0.09572	2221.59	-0.0978	2221.59	-0.0997
2223.52	-0.09542	2223.52	-0.0976	2223.52	-0.09955
2225.45	-0.09511	2225.45	-0.0974	2225.45	-0.09939
2227.38	-0.09478	2227.38	-0.09718	2227.38	-0.09923
2229.31	-0.09442	2229.31	-0.09695	2229.31	-0.09905
2231.24	-0.09404	2231.24	-0.09669	2231.24	-0.09885
2233.16	-0.09369	2233.16	-0.0964	2233.16	-0.09862
2235.09	-0.09337	2235.09	-0.09613	2235.09	-0.09841
2237.02	-0.09308	2237.02	-0.09587	2237.02	-0.09821
2238.95	-0.09285	2238.95	-0.09565	2238.95	-0.09805
2240.88	-0.09265	2240.88	-0.09548	2240.88	-0.09792
2242.81	-0.0925	2242.81	-0.09534	2242.81	-0.09782
2244.74	-0.0924	2244.74	-0.09523	2244.74	-0.09775
2246.66	-0.09236	2246.66	-0.09516	2246.66	-0.09771
2248.59	-0.09238	2248.59	-0.09514	2248.59	-0.0977
2250.52	-0.09247	2250.52	-0.09517	2250.52	-0.09774
2252.45	-0.09263	2252.45	-0.09527	2252.45	-0.09784
2254.38	-0.09285	2254.38	-0.09543	2254.38	-0.098
2256.31	-0.09311	2256.31	-0.09566	2256.31	-0.09821
2258.24	-0.0934	2258.24	-0.09593	2258.24	-0.09844
2260.16	-0.0937	2260.16	-0.09621	2260.16	-0.09869
2262.09	-0.09401	2262.09	-0.0965	2262.09	-0.09894
2264.02	-0.09433	2264.02	-0.09679	2264.02	-0.09919
2265.95	-0.09467	2265.95	-0.09709	2265.95	-0.09946
2267.88	-0.09504	2267.88	-0.0974	2267.88	-0.09974
2269.81	-0.09545	2269.81	-0.09774	2269.81	-0.10004
2271.73	-0.09589	2271.73	-0.09809	2271.73	-0.10036
2273.66	-0.09634	2273.66	-0.09844	2273.66	-0.10069
2275.59	-0.09677	2275.59	-0.09879	2275.59	-0.101
2277.52	-0.09718	2277.52	-0.0991	2277.52	-0.10129
2279.45	-0.09752	2279.45	-0.09937	2279.45	-0.10154
2281.38	-0.0978	2281.38	-0.09961	2281.38	-0.10174
2283.3	-0.09801	2283.3	-0.0998	2283.3	-0.10191
2285.23	-0.09815	2285.23	-0.09996	2285.23	-0.10205
2287.16	-0.09823	2287.16	-0.10007	2287.16	-0.10215
2289.09	-0.09827	2289.09	-0.10014	2289.09	-0.1022
2291.02	-0.09828	2291.02	-0.10017	2291.02	-0.10221
2292.95	-0.09827	2292.95	-0.10014	2292.95	-0.10218
2294.88	-0.09824	2294.88	-0.10008	2294.88	-0.10212
2296.8	-0.09821	2296.8	-0.09999	2296.8	-0.10204
2298.73	-0.09818	2298.73	-0.09991	2298.73	-0.10196
2300.66	-0.09813	2300.66	-0.09983	2300.66	-0.1019
2302.59	-0.09808	2302.59	-0.09975	2302.59	-0.10184
2304.52	-0.09802	2304.52	-0.09967	2304.52	-0.10178
2306.45	-0.09795	2306.45	-0.09957	2306.45	-0.10171
2308.38	-0.09788	2308.38	-0.09946	2308.38	-0.10162
2310.3	-0.0978	2310.3	-0.09934	2310.3	-0.10153
2312.23	-0.09771	2312.23	-0.09922	2312.23	-0.10145
2314.16	-0.0976	2314.16	-0.09914	2314.16	-0.10139
2316.09	-0.09743	2316.09	-0.09909	2316.09	-0.10136
2318.02	-0.09718	2318.02	-0.09906	2318.02	-0.10134
2319.95	-0.09684	2319.95	-0.09903	2319.95	-0.10132
2321.87	-0.09645	2321.87	-0.09898	2321.87	-0.10128
2323.8	-0.09609	2323.8	-0.0989	2323.8	-0.10122
2325.73	-0.09587	2325.73	-0.09883	2325.73	-0.10116
2327.66	-0.09588	2327.66	-0.0988	2327.66	-0.10115
2329.59	-0.09609	2329.59	-0.09885	2329.59	-0.10121
2331.52	-0.09638	2331.52	-0.09898	2331.52	-0.10133
2333.45	-0.09659	2333.45	-0.09916	2333.45	-0.10148
2335.37	-0.09665	2335.37	-0.09931	2335.37	-0.10163
2337.3	-0.0966	2337.3	-0.0994	2337.3	-0.10173
2339.23	-0.09654	2339.23	-0.09942	2339.23	-0.1018
2341.16	-0.09651	2341.16	-0.0994	2341.16	-0.10183
2343.09	-0.09649	2343.09	-0.0994	2343.09	-0.10188
2345.02	-0.09657	2345.02	-0.09949	2345.02	-0.10199
2346.94	-0.09688	2346.94	-0.09976	2346.94	-0.10223
2348.87	-0.09754	2348.87	-0.10023	2348.87	-0.10265
2350.8	-0.09855	2350.8	-0.10088	2350.8	-0.1032
2352.73	-0.09978	2352.73	-0.10161	2352.73	-0.10383
2354.66	-0.10097	2354.66	-0.10228	2354.66	-0.10441
2356.59	-0.10187	2356.59	-0.10276	2356.59	-0.10481
2358.51	-0.10243	2358.51	-0.10301	2358.51	-0.10502
2360.44	-0.10265	2360.44	-0.10309	2360.44	-0.1051
2362.37	-0.1023	2362.37	-0.10302	2362.37	-0.10503
2364.3	-0.10147	2364.3	-0.10267	2364.3	-0.10478
2366.23	-0.1005	2366.23	-0.1022	2366.23	-0.10442
2368.16	-0.09985	2368.16	-0.10199	2368.16	-0.10423
2370.09	-0.09997	2370.09	-0.10215	2370.09	-0.10435
2372.01	-0.10049	2372.01	-0.10244	2372.01	-0.1046
2373.94	-0.10093	2373.94	-0.10267	2373.94	-0.1048
2375.87	-0.10108	2375.87	-0.10276	2375.87	-0.10489
2377.8	-0.10096	2377.8	-0.10274	2377.8	-0.10488
2379.73	-0.10071	2379.73	-0.10265	2379.73	-0.10481
2381.66	-0.10046	2381.66	-0.10255	2381.66	-0.10473
2383.59	-0.1003	2383.59	-0.10248	2383.59	-0.10466
2385.51	-0.10028	2385.51	-0.10245	2385.51	-0.10463
2387.44	-0.10037	2387.44	-0.10246	2387.44	-0.10465
2389.37	-0.10053	2389.37	-0.1025	2389.37	-0.10469
2391.3	-0.10069	2391.3	-0.10253	2391.3	-0.10473
2393.23	-0.10076	2393.23	-0.10252	2393.23	-0.10474
2395.16	-0.1007	2395.16	-0.10243	2395.16	-0.10468
2397.08	-0.10049	2397.08	-0.10223	2397.08	-0.10454
2399.01	-0.10014	2399.01	-0.10194	2399.01	-0.1043
2400.94	-0.09969	2400.94	-0.10155	2400.94	-0.10399
2402.87	-0.09917	2402.87	-0.10109	2402.87	-0.10361
2404.8	-0.09862	2404.8	-0.10059	2404.8	-0.1032
2406.73	-0.09806	2406.73	-0.1001	2406.73	-0.10279
2408.66	-0.09752	2408.66	-0.09963	2408.66	-0.1024
2410.58	-0.09702	2410.58	-0.0992	2410.58	-0.10205
2412.51	-0.09658	2412.51	-0.09882	2412.51	-0.10174
2414.44	-0.0962	2414.44	-0.09849	2414.44	-0.10147
2416.37	-0.0959	2416.37	-0.09821	2416.37	-0.10125
2418.3	-0.09569	2418.3	-0.09801	2418.3	-0.10109
2420.23	-0.09559	2420.23	-0.09789	2420.23	-0.10099
2422.16	-0.09559	2422.16	-0.09786	2422.16	-0.10098
2424.08	-0.09569	2424.08	-0.09793	2424.08	-0.10104
2426.01	-0.09586	2426.01	-0.09809	2426.01	-0.10118
2427.94	-0.09609	2427.94	-0.0983	2427.94	-0.10136
2429.87	-0.09635	2429.87	-0.09854	2429.87	-0.10158
2431.8	-0.0966	2431.8	-0.09878	2431.8	-0.10181
2433.72	-0.09684	2433.72	-0.09901	2433.72	-0.10203
2435.65	-0.09705	2435.65	-0.09921	2435.65	-0.10223
2437.58	-0.09722	2437.58	-0.09938	2437.58	-0.10241
2439.51	-0.09735	2439.51	-0.09952	2439.51	-0.10257
2441.44	-0.09743	2441.44	-0.09962	2441.44	-0.1027
2443.37	-0.09746	2443.37	-0.09968	2443.37	-0.10279
2445.3	-0.09743	2445.3	-0.09969	2445.3	-0.10283
2447.22	-0.09736	2447.22	-0.09965	2447.22	-0.10282
2449.15	-0.09726	2449.15	-0.09957	2449.15	-0.10277
2451.08	-0.09714	2451.08	-0.09947	2451.08	-0.10269
2453.01	-0.09703	2453.01	-0.09937	2453.01	-0.10261
2454.94	-0.09694	2454.94	-0.09928	2454.94	-0.10253
2456.87	-0.09687	2456.87	-0.09921	2456.87	-0.10246
2458.8	-0.09682	2458.8	-0.09916	2458.8	-0.1024
2460.72	-0.0968	2460.72	-0.09912	2460.72	-0.10235
2462.65	-0.09681	2462.65	-0.0991	2462.65	-0.10232
2464.58	-0.09688	2464.58	-0.09912	2464.58	-0.10231
2466.51	-0.09699	2466.51	-0.09918	2466.51	-0.10235
2468.44	-0.09718	2468.44	-0.09932	2468.44	-0.10245
2470.37	-0.09743	2470.37	-0.09952	2470.37	-0.10261
2472.3	-0.09774	2472.3	-0.0998	2472.3	-0.10284
2474.22	-0.0981	2474.22	-0.10013	2474.22	-0.10313
2476.15	-0.09849	2476.15	-0.1005	2476.15	-0.10345
2478.08	-0.09888	2478.08	-0.10088	2478.08	-0.10378
2480.01	-0.09926	2480.01	-0.10125	2480.01	-0.10412
2481.94	-0.09962	2481.94	-0.10162	2481.94	-0.10445
2483.86	-0.09996	2483.86	-0.10195	2483.86	-0.10476
2485.79	-0.10025	2485.79	-0.10226	2485.79	-0.10505
2487.72	-0.1005	2487.72	-0.10253	2487.72	-0.10531
2489.65	-0.10069	2489.65	-0.10275	2489.65	-0.10553
2491.58	-0.10083	2491.58	-0.10292	2491.58	-0.1057
2493.51	-0.10093	2493.51	-0.10303	2493.51	-0.10581
2495.44	-0.101	2495.44	-0.10311	2495.44	-0.10589
2497.36	-0.10106	2497.36	-0.10317	2497.36	-0.10595
2499.29	-0.10113	2499.29	-0.10324	2499.29	-0.106
2501.22	-0.10123	2501.22	-0.10332	2501.22	-0.10606
2503.15	-0.10135	2503.15	-0.10342	2503.15	-0.10614
2505.08	-0.10151	2505.08	-0.10356	2505.08	-0.10624
2507.01	-0.10171	2507.01	-0.10371	2507.01	-0.10635
2508.94	-0.10194	2508.94	-0.1039	2508.94	-0.10649
2510.86	-0.1022	2510.86	-0.1041	2510.86	-0.10664
2512.79	-0.10251	2512.79	-0.10434	2512.79	-0.10681
2514.72	-0.10286	2514.72	-0.1046	2514.72	-0.10702
2516.65	-0.10325	2516.65	-0.10491	2516.65	-0.10726
2518.58	-0.10366	2518.58	-0.10523	2518.58	-0.10752
2520.51	-0.10409	2520.51	-0.10557	2520.51	-0.10779
2522.43	-0.1045	2522.43	-0.1059	2522.43	-0.10807
2524.36	-0.1049	2524.36	-0.10622	2524.36	-0.10833
2526.29	-0.10527	2526.29	-0.10651	2526.29	-0.10857
2528.22	-0.10561	2528.22	-0.10677	2528.22	-0.1088
2530.15	-0.10591	2530.15	-0.10702	2530.15	-0.10902
2532.08	-0.10619	2532.08	-0.10724	2532.08	-0.10923
2534.01	-0.10643	2534.01	-0.10745	2534.01	-0.10943
2535.93	-0.10663	2535.93	-0.10763	2535.93	-0.10961
2537.86	-0.1068	2537.86	-0.10778	2537.86	-0.10976
2539.79	-0.10694	2539.79	-0.10791	2539.79	-0.10987
2541.72	-0.10705	2541.72	-0.10802	2541.72	-0.10997
2543.65	-0.10715	2543.65	-0.10811	2543.65	-0.11004
2545.58	-0.10725	2545.58	-0.10821	2545.58	-0.11011
2547.51	-0.10735	2547.51	-0.1083	2547.51	-0.11018
2549.43	-0.10745	2549.43	-0.1084	2549.43	-0.11026
2551.36	-0.10755	2551.36	-0.1085	2551.36	-0.11034
2553.29	-0.10765	2553.29	-0.10859	2553.29	-0.11042
2555.22	-0.10774	2555.22	-0.10867	2555.22	-0.11049
2557.15	-0.10782	2557.15	-0.10875	2557.15	-0.11057
2559.08	-0.10791	2559.08	-0.10883	2559.08	-0.11065
2561	-0.108	2561	-0.10891	2561	-0.11074
2562.93	-0.10809	2562.93	-0.109	2562.93	-0.11083
2564.86	-0.10819	2564.86	-0.10909	2564.86	-0.11093
2566.79	-0.10829	2566.79	-0.10919	2566.79	-0.11102
2568.72	-0.10838	2568.72	-0.10928	2568.72	-0.11109
2570.65	-0.10846	2570.65	-0.10934	2570.65	-0.11115
2572.57	-0.10851	2572.57	-0.10939	2572.57	-0.11118
2574.5	-0.10856	2574.5	-0.10942	2574.5	-0.1112
2576.43	-0.1086	2576.43	-0.10944	2576.43	-0.11122
2578.36	-0.10864	2578.36	-0.10946	2578.36	-0.11123
2580.29	-0.10867	2580.29	-0.10948	2580.29	-0.11125
2582.22	-0.1087	2582.22	-0.1095	2582.22	-0.11127
2584.15	-0.10872	2584.15	-0.10951	2584.15	-0.11129
2586.07	-0.10874	2586.07	-0.10953	2586.07	-0.11131
2588	-0.10876	2588	-0.10955	2588	-0.11134
2589.93	-0.10878	2589.93	-0.10959	2589.93	-0.11137
2591.86	-0.10882	2591.86	-0.10964	2591.86	-0.11142
2593.79	-0.10888	2593.79	-0.10971	2593.79	-0.11149
2595.72	-0.10894	2595.72	-0.10979	2595.72	-0.11158
2597.64	-0.10902	2597.64	-0.10989	2597.64	-0.11168
2599.57	-0.10909	2599.57	-0.10999	2599.57	-0.11179
2601.5	-0.10915	2601.5	-0.11009	2601.5	-0.1119
2603.43	-0.1092	2603.43	-0.11017	2603.43	-0.112
2605.36	-0.10922	2605.36	-0.11025	2605.36	-0.11209
2607.29	-0.10924	2607.29	-0.11032	2607.29	-0.11217
2609.22	-0.10923	2609.22	-0.11037	2609.22	-0.11225
2611.14	-0.1092	2611.14	-0.11041	2611.14	-0.11231
2613.07	-0.10913	2613.07	-0.11042	2613.07	-0.11234
2615	-0.10902	2615	-0.11039	2615	-0.11234
2616.93	-0.10885	2616.93	-0.11031	2616.93	-0.1123
2618.86	-0.10863	2618.86	-0.11018	2618.86	-0.11221
2620.79	-0.10837	2620.79	-0.11	2620.79	-0.11208
2622.72	-0.10805	2622.72	-0.10978	2622.72	-0.11191
2624.64	-0.10769	2624.64	-0.10952	2624.64	-0.11171
2626.57	-0.10728	2626.57	-0.10922	2626.57	-0.11147
2628.5	-0.10683	2628.5	-0.10888	2628.5	-0.1112
2630.43	-0.10633	2630.43	-0.10849	2630.43	-0.11088
2632.36	-0.10578	2632.36	-0.10806	2632.36	-0.11052
2634.29	-0.10519	2634.29	-0.10759	2634.29	-0.11011
2636.21	-0.10456	2636.21	-0.10708	2636.21	-0.10968
2638.14	-0.10392	2638.14	-0.10655	2638.14	-0.10922
2640.07	-0.10328	2640.07	-0.10601	2640.07	-0.10875
2642	-0.10264	2642	-0.10547	2642	-0.10827
2643.93	-0.10201	2643.93	-0.10493	2643.93	-0.10779
2645.86	-0.10138	2645.86	-0.10439	2645.86	-0.1073
2647.78	-0.10077	2647.78	-0.10384	2647.78	-0.1068
2649.71	-0.10018	2649.71	-0.1033	2649.71	-0.10629
2651.64	-0.09959	2651.64	-0.10275	2651.64	-0.10576
2653.57	-0.09903	2653.57	-0.1022	2653.57	-0.10523
2655.5	-0.09849	2655.5	-0.10165	2655.5	-0.10468
2657.43	-0.09795	2657.43	-0.1011	2657.43	-0.10413
2659.36	-0.09743	2659.36	-0.10055	2659.36	-0.10356
2661.28	-0.09692	2661.28	-0.09998	2661.28	-0.10297
2663.21	-0.0964	2663.21	-0.09941	2663.21	-0.10236
2665.14	-0.09589	2665.14	-0.09883	2665.14	-0.10174
2667.07	-0.0954	2667.07	-0.09825	2667.07	-0.10111
2669	-0.09494	2669	-0.09769	2669	-0.10049
2670.93	-0.09451	2670.93	-0.09715	2670.93	-0.09987
2672.86	-0.09412	2672.86	-0.09664	2672.86	-0.09928
2674.78	-0.09378	2674.78	-0.09617	2674.78	-0.09871
2676.71	-0.09348	2676.71	-0.09572	2676.71	-0.09816
2678.64	-0.09321	2678.64	-0.0953	2678.64	-0.09764
2680.57	-0.09298	2680.57	-0.09492	2680.57	-0.09715
2682.5	-0.09277	2682.5	-0.09455	2682.5	-0.09667
2684.43	-0.09257	2684.43	-0.09421	2684.43	-0.09622
2686.35	-0.09238	2686.35	-0.09388	2686.35	-0.09579
2688.28	-0.09216	2688.28	-0.09354	2688.28	-0.09536
2690.21	-0.0919	2690.21	-0.09318	2690.21	-0.0949
2692.14	-0.09157	2692.14	-0.09276	2692.14	-0.09441
2694.07	-0.09115	2694.07	-0.09227	2694.07	-0.09386
2696	-0.09062	2696	-0.09169	2696	-0.09323
2697.93	-0.08997	2697.93	-0.09101	2697.93	-0.09253
2699.85	-0.08919	2699.85	-0.09023	2699.85	-0.09175
2701.78	-0.08829	2701.78	-0.08934	2701.78	-0.09089
2703.71	-0.08726	2703.71	-0.08835	2703.71	-0.08995
2705.64	-0.0861	2705.64	-0.08726	2705.64	-0.08895
2707.57	-0.08483	2707.57	-0.08609	2707.57	-0.08788
2709.5	-0.08345	2709.5	-0.08483	2709.5	-0.08676
2711.43	-0.082	2711.43	-0.08351	2711.43	-0.08559
2713.35	-0.08051	2713.35	-0.08217	2713.35	-0.0844
2715.28	-0.07901	2715.28	-0.08082	2715.28	-0.08321
2717.21	-0.07755	2717.21	-0.07949	2717.21	-0.08204
2719.14	-0.07614	2719.14	-0.07821	2719.14	-0.08092
2721.07	-0.07481	2721.07	-0.07699	2721.07	-0.07983
2722.99	-0.07358	2722.99	-0.07583	2722.99	-0.0788
2724.92	-0.07245	2724.92	-0.07475	2724.92	-0.07782
2726.85	-0.07143	2726.85	-0.07373	2726.85	-0.07688
2728.78	-0.07053	2728.78	-0.07279	2728.78	-0.07599
2730.71	-0.06974	2730.71	-0.07191	2730.71	-0.07515
2732.64	-0.06907	2732.64	-0.07112	2732.64	-0.07436
2734.57	-0.06852	2734.57	-0.0704	2734.57	-0.07361
2736.49	-0.06807	2736.49	-0.06975	2736.49	-0.07291
2738.42	-0.06772	2738.42	-0.06917	2738.42	-0.07226
2740.35	-0.06748	2740.35	-0.06865	2740.35	-0.07167
2742.28	-0.06732	2742.28	-0.06821	2742.28	-0.07112
2744.21	-0.06726	2744.21	-0.06784	2744.21	-0.07065
2746.14	-0.06729	2746.14	-0.06756	2746.14	-0.07025
2748.07	-0.06741	2748.07	-0.06736	2748.07	-0.06993
2749.99	-0.06761	2749.99	-0.06725	2749.99	-0.06969
2751.92	-0.06789	2751.92	-0.06721	2751.92	-0.06953
2753.85	-0.06822	2753.85	-0.06725	2753.85	-0.06943
2755.78	-0.0686	2755.78	-0.06735	2755.78	-0.06938
2757.71	-0.06902	2757.71	-0.06749	2757.71	-0.06936
2759.64	-0.06947	2759.64	-0.06768	2759.64	-0.06938
2761.57	-0.06992	2761.57	-0.06789	2761.57	-0.06942
2763.49	-0.07038	2763.49	-0.06813	2763.49	-0.06949
2765.42	-0.0708	2765.42	-0.06836	2765.42	-0.06958
2767.35	-0.07118	2767.35	-0.06859	2767.35	-0.06967
2769.28	-0.07149	2769.28	-0.06878	2769.28	-0.06976
2771.21	-0.07171	2771.21	-0.06892	2771.21	-0.06983
2773.14	-0.07182	2773.14	-0.06901	2773.14	-0.06987
2775.06	-0.07183	2775.06	-0.06903	2775.06	-0.06988
2776.99	-0.07173	2776.99	-0.06899	2776.99	-0.06986
2778.92	-0.07153	2778.92	-0.06889	2778.92	-0.06982
2780.85	-0.07123	2780.85	-0.06874	2780.85	-0.06976
2782.78	-0.07086	2782.78	-0.06855	2782.78	-0.0697
2784.71	-0.07044	2784.71	-0.06833	2784.71	-0.06964
2786.64	-0.06997	2786.64	-0.0681	2786.64	-0.06959
2788.56	-0.0695	2788.56	-0.06787	2788.56	-0.06957
2790.49	-0.06906	2790.49	-0.06767	2790.49	-0.06959
2792.42	-0.06867	2792.42	-0.06754	2792.42	-0.06967
2794.35	-0.06838	2794.35	-0.06748	2794.35	-0.06983
2796.28	-0.0682	2796.28	-0.06753	2796.28	-0.07007
2798.21	-0.06815	2798.21	-0.06769	2798.21	-0.07041
2800.13	-0.06826	2800.13	-0.06798	2800.13	-0.07083
2802.06	-0.06851	2802.06	-0.06838	2802.06	-0.07133
2803.99	-0.06891	2803.99	-0.0689	2803.99	-0.07191
2805.92	-0.06945	2805.92	-0.06952	2805.92	-0.07254
2807.85	-0.07012	2807.85	-0.07023	2807.85	-0.07323
2809.78	-0.0709	2809.78	-0.07102	2809.78	-0.07394
2811.7	-0.07176	2811.7	-0.07185	2811.7	-0.07467
2813.63	-0.07267	2813.63	-0.07271	2813.63	-0.07538
2815.56	-0.07361	2815.56	-0.07356	2815.56	-0.07607
2817.49	-0.07456	2817.49	-0.07438	2817.49	-0.07672
2819.42	-0.0755	2819.42	-0.07517	2819.42	-0.07732
2821.35	-0.07642	2821.35	-0.07591	2821.35	-0.07785
2823.28	-0.07732	2823.28	-0.07661	2823.28	-0.07834
2825.2	-0.0782	2825.2	-0.07726	2825.2	-0.07876
2827.13	-0.07906	2827.13	-0.07786	2827.13	-0.07911
2829.06	-0.07989	2829.06	-0.0784	2829.06	-0.07937
2830.99	-0.08069	2830.99	-0.07885	2830.99	-0.07953
2832.92	-0.08144	2832.92	-0.0792	2832.92	-0.07954
2834.85	-0.08213	2834.85	-0.07941	2834.85	-0.07937
2836.78	-0.08273	2836.78	-0.07945	2836.78	-0.07899
2838.7	-0.08321	2838.7	-0.0793	2838.7	-0.07835
2840.63	-0.08357	2840.63	-0.07891	2840.63	-0.07742
2842.56	-0.08376	2842.56	-0.07826	2842.56	-0.07619
2844.49	-0.08377	2844.49	-0.07735	2844.49	-0.07464
2846.42	-0.08359	2846.42	-0.07617	2846.42	-0.0728
2848.35	-0.08322	2848.35	-0.07475	2848.35	-0.07069
2850.27	-0.08269	2850.27	-0.07314	2850.27	-0.0684
2852.2	-0.08203	2852.2	-0.07142	2852.2	-0.06602
2854.13	-0.08128	2854.13	-0.06967	2854.13	-0.06368
2856.06	-0.08051	2856.06	-0.068	2856.06	-0.06148
2857.99	-0.07975	2857.99	-0.06648	2857.99	-0.05954
2859.92	-0.07905	2859.92	-0.06518	2859.92	-0.05793
2861.84	-0.07841	2861.84	-0.06414	2861.84	-0.05669
2863.77	-0.07784	2863.77	-0.06334	2863.77	-0.0558
2865.7	-0.07731	2865.7	-0.06277	2865.7	-0.05524
2867.63	-0.0768	2867.63	-0.06238	2867.63	-0.05496
2869.56	-0.07628	2869.56	-0.06213	2869.56	-0.05487
2871.49	-0.07574	2871.49	-0.06196	2871.49	-0.05493
2873.42	-0.07518	2873.42	-0.06184	2873.42	-0.05507
2875.34	-0.07462	2875.34	-0.06175	2875.34	-0.05525
2877.27	-0.07408	2877.27	-0.06168	2877.27	-0.05544
2879.2	-0.07359	2879.2	-0.06161	2879.2	-0.0556
2881.13	-0.07316	2881.13	-0.06153	2881.13	-0.05571
2883.06	-0.07282	2883.06	-0.06142	2883.06	-0.05572
2884.99	-0.07255	2884.99	-0.06125	2884.99	-0.05559
2886.91	-0.07232	2886.91	-0.06098	2886.91	-0.05527
2888.84	-0.07211	2888.84	-0.06055	2888.84	-0.05468
2890.77	-0.07188	2890.77	-0.05992	2890.77	-0.05379
2892.7	-0.0716	2892.7	-0.05904	2892.7	-0.05254
2894.63	-0.07126	2894.63	-0.05789	2894.63	-0.05089
2896.56	-0.07085	2896.56	-0.05644	2896.56	-0.04883
2898.49	-0.07039	2898.49	-0.0547	2898.49	-0.04633
2900.41	-0.06989	2900.41	-0.05266	2900.41	-0.04339
2902.34	-0.06936	2902.34	-0.05034	2902.34	-0.04003
2904.27	-0.06883	2904.27	-0.04775	2904.27	-0.03627
2906.2	-0.06828	2906.2	-0.04489	2906.2	-0.03211
2908.13	-0.06772	2908.13	-0.0418	2908.13	-0.02762
2910.06	-0.06711	2910.06	-0.03848	2910.06	-0.02283
2911.99	-0.06643	2911.99	-0.03498	2911.99	-0.01783
2913.91	-0.06566	2913.91	-0.03133	2913.91	-0.01268
2915.84	-0.06475	2915.84	-0.02758	2915.84	-0.00749
2917.77	-0.06368	2917.77	-0.02379	2917.77	-0.00235
2919.7	-0.06242	2919.7	-0.01999	2919.7	0.00268
2921.63	-0.06093	2921.63	-0.01622	2921.63	0.00753
2923.56	-0.05919	2923.56	-0.0125	2923.56	0.01216
2925.48	-0.05715	2925.48	-0.00883	2925.48	0.01657
2927.41	-0.0548	2927.41	-0.00519	2927.41	0.02078
2929.34	-0.05212	2929.34	-0.00156	2929.34	0.02481
2931.27	-0.04911	2931.27	0.00207	2931.27	0.02869
2933.2	-0.0458	2933.2	0.00571	2933.2	0.03244
2935.13	-0.04224	2935.13	0.00933	2935.13	0.03605
2937.05	-0.03845	2937.05	0.01293	2937.05	0.03952
2938.98	-0.0342	2938.98	0.01666	2938.98	0.04293
2940.91	-0.02967	2940.91	0.02036	2940.91	0.04618
2942.84	-0.02515	2942.84	0.02383	2942.84	0.04906
2944.77	-0.02101	2944.77	0.02678	2944.77	0.05133
2946.7	-0.01753	2946.7	0.02897	2946.7	0.05274
2948.63	-0.01485	2948.63	0.03025	2948.63	0.05316
2950.55	-0.01292	2950.55	0.03061	2950.55	0.05252
2952.48	-0.01153	2952.48	0.03014	2952.48	0.0509
2954.41	-0.01042	2954.41	0.02903	2954.41	0.04844
2956.34	-0.00938	2956.34	0.02745	2956.34	0.04532
2958.27	-0.00827	2958.27	0.02558	2958.27	0.04175
2960.2	-0.00701	2960.2	0.0236	2960.2	0.03797
2962.12	-0.00555	2962.12	0.0217	2962.12	0.03425
2964.05	-0.00377	2964.05	0.02013	2964.05	0.03088
2965.98	-0.00147	2965.98	0.01915	2965.98	0.02816
2967.91	0.00156	2967.91	0.01901	2967.91	0.02635
2969.84	0.00543	2969.84	0.01986	2969.84	0.02558
2971.77	0.01014	2971.77	0.02169	2971.77	0.02584
2973.7	0.01545	2973.7	0.0243	2973.7	0.02696
2975.62	0.02101	2975.62	0.0274	2975.62	0.02865
2977.55	0.02644	2977.55	0.03064	2977.55	0.0306
2979.48	0.03142	2979.48	0.03371	2979.48	0.03252
2981.41	0.03579	2981.41	0.03645	2981.41	0.03424
2983.34	0.03954	2983.34	0.03877	2983.34	0.03568
2985.27	0.04273	2985.27	0.04068	2985.27	0.03681
2987.2	0.04541	2987.2	0.04218	2987.2	0.03763
2989.12	0.04753	2989.12	0.04324	2989.12	0.03813
2991.05	0.04897	2991.05	0.0438	2991.05	0.03825
2992.98	0.04963	2992.98	0.04379	2992.98	0.03796
2994.91	0.04946	2994.91	0.04323	2994.91	0.03727
2996.84	0.0486	2996.84	0.04227	2996.84	0.03634
2998.77	0.04741	2998.77	0.04118	2998.77	0.03539
3000.7	0.04634	3000.7	0.04033	3000.7	0.03474
3002.62	0.0459	3002.62	0.0401	3002.62	0.0347
3004.55	0.04647	3004.55	0.04078	3004.55	0.03551
3006.48	0.04825	3006.48	0.04251	3006.48	0.03727
3008.41	0.05122	3008.41	0.04524	3008.41	0.0399
3010.34	0.05517	3010.34	0.04877	3010.34	0.04321
3012.26	0.05975	3012.26	0.05283	3012.26	0.04694
3014.19	0.0646	3014.19	0.0571	3014.19	0.0508
3016.12	0.06937	3016.12	0.06132	3016.12	0.05458
3018.05	0.07383	3018.05	0.06533	3018.05	0.05817
3019.98	0.07784	3019.98	0.06905	3019.98	0.06155
3021.91	0.0814	3021.91	0.07252	3021.91	0.0648
3023.84	0.08463	3023.84	0.07583	3023.84	0.06804
3025.76	0.0877	3025.76	0.07913	3025.76	0.07139
3027.69	0.09082	3027.69	0.08251	3027.69	0.07491
3029.62	0.09412	3029.62	0.08604	3029.62	0.07861
3031.55	0.09767	3031.55	0.0897	3031.55	0.08241
3033.48	0.10139	3033.48	0.09339	3033.48	0.08618
3035.41	0.10507	3035.41	0.09696	3035.41	0.08977
3037.34	0.10852	3037.34	0.10028	3037.34	0.09308
3039.26	0.11153	3039.26	0.10329	3039.26	0.0961
3041.19	0.11404	3041.19	0.106	3041.19	0.0989
3043.12	0.11608	3043.12	0.10851	3043.12	0.10164
3045.05	0.1178	3045.05	0.11099	3045.05	0.10446
3046.98	0.11939	3046.98	0.11358	3046.98	0.10751
3048.91	0.12103	3048.91	0.11639	3048.91	0.11086
3050.84	0.12285	3050.84	0.11948	3050.84	0.11454
3052.76	0.12492	3052.76	0.12286	3052.76	0.11852
3054.69	0.1273	3054.69	0.12653	3054.69	0.12277
3056.62	0.13007	3056.62	0.13049	3056.62	0.12727
3058.55	0.1333	3058.55	0.13479	3058.55	0.13204
3060.48	0.13708	3060.48	0.13945	3060.48	0.13707
3062.41	0.14145	3062.41	0.14446	3062.41	0.14235
3064.33	0.14637	3064.33	0.14977	3064.33	0.14781
3066.26	0.15173	3066.26	0.1553	3066.26	0.15337
3068.19	0.15737	3068.19	0.16095	3068.19	0.15894
3070.12	0.1632	3070.12	0.16665	3070.12	0.16449
3072.05	0.16915	3072.05	0.1724	3072.05	0.17004
3073.98	0.17523	3073.98	0.17823	3073.98	0.17563
3075.91	0.18146	3075.91	0.18418	3075.91	0.1813
3077.83	0.18778	3077.83	0.1902	3077.83	0.18701
3079.76	0.19401	3079.76	0.19613	3079.76	0.19261
3081.69	0.19985	3081.69	0.20175	3081.69	0.19791
3083.62	0.20497	3083.62	0.20679	3083.62	0.20269
3085.55	0.20914	3085.55	0.2111	3085.55	0.20682
3087.48	0.21233	3087.48	0.21467	3087.48	0.21033
3089.4	0.21477	3089.4	0.2177	3089.4	0.21341
3091.33	0.21688	3091.33	0.22052	3091.33	0.21637
3093.26	0.21914	3093.26	0.22346	3093.26	0.21948
3095.19	0.22193	3095.19	0.22677	3095.19	0.22291
3097.12	0.2254	3097.12	0.2305	3097.12	0.22664
3099.05	0.22949	3099.05	0.23453	3099.05	0.23051
3100.97	0.23398	3100.97	0.23864	3100.97	0.23431
3102.9	0.23862	3102.9	0.24264	3102.9	0.23786
3104.83	0.24329	3104.83	0.24648	3104.83	0.24115
3106.76	0.24798	3106.76	0.25022	3106.76	0.24428
3108.69	0.25279	3108.69	0.254	3108.69	0.24746
3110.62	0.25776	3110.62	0.25796	3110.62	0.25083
3112.55	0.26284	3112.55	0.26211	3112.55	0.25447
3114.47	0.26781	3114.47	0.26633	3114.47	0.25826
3116.4	0.27239	3116.4	0.27042	3116.4	0.26205
3118.33	0.27632	3118.33	0.2742	3118.33	0.26568
3120.26	0.27957	3120.26	0.27766	3120.26	0.2691
3122.19	0.28238	3122.19	0.28096	3122.19	0.27249
3124.12	0.28524	3124.12	0.28448	3124.12	0.27616
3126.05	0.28876	3126.05	0.28869	3126.05	0.28053
3127.97	0.2935	3127.97	0.29402	3127.97	0.28598
3129.9	0.29984	3129.9	0.30075	3129.9	0.29274
3131.83	0.30787	3131.83	0.30894	3131.83	0.30087
3133.76	0.31744	3133.76	0.3185	3133.76	0.31029
3135.69	0.32827	3135.69	0.32921	3135.69	0.3208
3137.62	0.34003	3137.62	0.3408	3137.62	0.33216
3139.54	0.35243	3139.54	0.35302	3139.54	0.34417
3141.47	0.36523	3141.47	0.36567	3141.47	0.35661
3143.4	0.37825	3143.4	0.37852	3143.4	0.36928
3145.33	0.39126	3145.33	0.39135	3145.33	0.38193
3147.26	0.40402	3147.26	0.4039	3147.26	0.39434
3149.19	0.41628	3149.19	0.41596	3149.19	0.40628
3151.11	0.42781	3151.11	0.42734	3151.11	0.41757
3153.04	0.43847	3153.04	0.43796	3153.04	0.42815
3154.97	0.44822	3154.97	0.44782	3154.97	0.43801
3156.9	0.45711	3156.9	0.45697	3156.9	0.44722
3158.83	0.46523	3158.83	0.4655	3158.83	0.45584
3160.76	0.47265	3160.76	0.47345	3160.76	0.46394
3162.69	0.47944	3162.69	0.48083	3162.69	0.47153
3164.61	0.48563	3164.61	0.48765	3164.61	0.47863
3166.54	0.49124	3166.54	0.49392	3166.54	0.48526
3168.47	0.49632	3168.47	0.49966	3168.47	0.49145
3170.4	0.50091	3170.4	0.50492	3170.4	0.49725
3172.33	0.50502	3172.33	0.50968	3172.33	0.50265
3174.26	0.50862	3174.26	0.5139	3174.26	0.50754
3176.18	0.51159	3176.18	0.51744	3176.18	0.51177
3178.11	0.51382	3178.11	0.52015	3178.11	0.51514
3180.04	0.51514	3180.04	0.52188	3180.04	0.51747
3181.97	0.51548	3181.97	0.52254	3181.97	0.51864
3183.9	0.51483	3183.9	0.52214	3183.9	0.51868
3185.83	0.51322	3185.83	0.52075	3185.83	0.51767
3187.76	0.51072	3187.76	0.51849	3187.76	0.51573
3189.68	0.50738	3189.68	0.51542	3189.68	0.51297
3191.61	0.50322	3191.61	0.51158	3191.61	0.50944
3193.54	0.49824	3193.54	0.50695	3193.54	0.50512
3195.47	0.49243	3195.47	0.50153	3195.47	0.49999
3197.4	0.48586	3197.4	0.49533	3197.4	0.49406
3199.33	0.47865	3199.33	0.48844	3199.33	0.48743
3201.26	0.47095	3201.26	0.48102	3201.26	0.48023
3203.18	0.46295	3203.18	0.47324	3203.18	0.47265
3205.11	0.45477	3205.11	0.46523	3205.11	0.46483
3207.04	0.4465	3207.04	0.45711	3207.04	0.4569
3208.97	0.43825	3208.97	0.44896	3208.97	0.44893
3210.9	0.43007	3210.9	0.44085	3210.9	0.44097
3212.83	0.42209	3212.83	0.43287	3212.83	0.43307
3214.75	0.4145	3214.75	0.42514	3214.75	0.42533
3216.68	0.4075	3216.68	0.41782	3216.68	0.41786
3218.61	0.40123	3218.61	0.41102	3218.61	0.41077
3220.54	0.39581	3220.54	0.40485	3220.54	0.40417
3222.47	0.39122	3222.47	0.3993	3222.47	0.39812
3224.4	0.38739	3224.4	0.39437	3224.4	0.39264
3226.32	0.38417	3226.32	0.38999	3226.32	0.38772
3228.25	0.38143	3228.25	0.3861	3228.25	0.38336
3230.18	0.37905	3230.18	0.38267	3230.18	0.37953
3232.11	0.37696	3232.11	0.37968	3232.11	0.37626
3234.04	0.37511	3234.04	0.37713	3234.04	0.37351
3235.97	0.37349	3235.97	0.37501	3235.97	0.37127
3237.9	0.37208	3237.9	0.37329	3237.9	0.3695
3239.82	0.37092	3239.82	0.37197	3239.82	0.36815
3241.75	0.3701	3241.75	0.37108	3241.75	0.36723
3243.68	0.36973	3243.68	0.37067	3243.68	0.36677
3245.61	0.36996	3245.61	0.37084	3245.61	0.36682
3247.54	0.37091	3247.54	0.37166	3247.54	0.36746
3249.47	0.37262	3249.47	0.37315	3249.47	0.3687
3251.39	0.37502	3251.39	0.37526	3251.39	0.3705
3253.32	0.37797	3253.32	0.37787	3253.32	0.37274
3255.25	0.38133	3255.25	0.38084	3255.25	0.37531
3257.18	0.38502	3257.18	0.38409	3257.18	0.37812
3259.11	0.38904	3259.11	0.38762	3259.11	0.38116
3261.04	0.39349	3261.04	0.39148	3261.04	0.38448
3262.97	0.39844	3262.97	0.39578	3262.97	0.38821
3264.89	0.40386	3264.89	0.40053	3264.89	0.39238
3266.82	0.40955	3266.82	0.40561	3266.82	0.39694
3268.75	0.41511	3268.75	0.41075	3268.75	0.40171
3270.68	0.42008	3270.68	0.4156	3270.68	0.40639
3272.61	0.42404	3272.61	0.41982	3272.61	0.41068
3274.54	0.4268	3274.54	0.42319	3274.54	0.41439
3276.47	0.42845	3276.47	0.42573	3276.47	0.41747
3278.39	0.42933	3278.39	0.42764	3278.39	0.42006
3280.32	0.42995	3280.32	0.42927	3280.32	0.4224
3282.25	0.43078	3282.25	0.43096	3282.25	0.42476
3284.18	0.43214	3284.18	0.43298	3284.18	0.42735
3286.11	0.43416	3286.11	0.43544	3286.11	0.43025
3288.04	0.43681	3288.04	0.43834	3288.04	0.43345
3289.97	0.43997	3289.97	0.4416	3289.97	0.43688
3291.89	0.44356	3291.89	0.44518	3291.89	0.44046
3293.82	0.44755	3293.82	0.44902	3293.82	0.44417
3295.75	0.45193	3295.75	0.45313	3295.75	0.44798
3297.68	0.45667	3297.68	0.45746	3297.68	0.4519
3299.61	0.46161	3299.61	0.46192	3299.61	0.45587
3301.53	0.46649	3301.53	0.46633	3301.53	0.45977
3303.46	0.47094	3303.46	0.47046	3303.46	0.46345
3305.39	0.47463	3305.39	0.47407	3305.39	0.46674
3307.32	0.47738	3307.32	0.47704	3307.32	0.46953
3309.25	0.47917	3309.25	0.47931	3309.25	0.47177
3311.18	0.48014	3311.18	0.48097	3311.18	0.47349
3313.11	0.48055	3313.11	0.48213	3313.11	0.47475
3315.03	0.48066	3315.03	0.48294	3315.03	0.47565
3316.96	0.48065	3316.96	0.48352	3316.96	0.47629
3318.89	0.4806	3318.89	0.48395	3318.89	0.47674
3320.82	0.48052	3320.82	0.48428	3320.82	0.4771
3322.75	0.48039	3322.75	0.48456	3322.75	0.47744
3324.68	0.4802	3324.68	0.48483	3324.68	0.47784
3326.61	0.47997	3326.61	0.48514	3326.61	0.47833
3328.53	0.4797	3328.53	0.48547	3328.53	0.47889
3330.46	0.47941	3330.46	0.4858	3330.46	0.47944
3332.39	0.47907	3332.39	0.48604	3332.39	0.47989
3334.32	0.47864	3334.32	0.48611	3334.32	0.48011
3336.25	0.47805	3336.25	0.48595	3336.25	0.48006
3338.18	0.47728	3338.18	0.48553	3338.18	0.4797
3340.11	0.4763	3340.11	0.48485	3340.11	0.47909
3342.03	0.47507	3342.03	0.48394	3342.03	0.47825
3343.96	0.47352	3343.96	0.48277	3343.96	0.47721
3345.89	0.47157	3345.89	0.48132	3345.89	0.47595
3347.82	0.46914	3347.82	0.47955	3347.82	0.47446
3349.75	0.46624	3349.75	0.47748	3349.75	0.47278
3351.68	0.463	3351.68	0.47521	3351.68	0.47098
3353.6	0.45971	3353.6	0.47297	3353.6	0.46924
3355.53	0.45678	3355.53	0.47099	3355.53	0.46775
3357.46	0.45457	3357.46	0.46951	3357.46	0.46666
3359.39	0.45332	3359.39	0.46859	3359.39	0.46596
3361.32	0.453	3361.32	0.46813	3361.32	0.46549
3363.25	0.45328	3363.25	0.46781	3363.25	0.46494
3365.18	0.45362	3365.18	0.46721	3365.18	0.46393
3367.1	0.4534	3367.1	0.46589	3367.1	0.46212
3369.03	0.45211	3369.03	0.46356	3369.03	0.45932
3370.96	0.44947	3370.96	0.46012	3370.96	0.45552
3372.89	0.4455	3372.89	0.45566	3372.89	0.45088
3374.82	0.44044	3374.82	0.45042	3374.82	0.44564
3376.75	0.43471	3376.75	0.44472	3376.75	0.44009
3378.67	0.42876	3378.67	0.43887	3378.67	0.43448
3380.6	0.42296	3380.6	0.43309	3380.6	0.42898
3382.53	0.41759	3382.53	0.42757	3382.53	0.42369
3384.46	0.4128	3384.46	0.42237	3384.46	0.41865
3386.39	0.40864	3386.39	0.41752	3386.39	0.41384
3388.32	0.40502	3388.32	0.41294	3388.32	0.40918
3390.24	0.40176	3390.24	0.40846	3390.24	0.4045
3392.17	0.39859	3392.17	0.40385	3392.17	0.39956
3394.1	0.39515	3394.1	0.3988	3394.1	0.3941
3396.03	0.39106	3396.03	0.393	3396.03	0.38785
3397.96	0.38596	3397.96	0.38622	3397.96	0.38061
3399.89	0.37963	3399.89	0.37833	3399.89	0.37232
3401.82	0.37199	3401.82	0.36935	3401.82	0.36305
3403.74	0.36308	3403.74	0.35943	3403.74	0.35302
3405.67	0.35311	3405.67	0.3488	3405.67	0.34246
3407.6	0.3423	3407.6	0.33772	3407.6	0.33165
3409.53	0.33093	3409.53	0.32644	3409.53	0.32084
3411.46	0.31926	3411.46	0.31519	3411.46	0.31022
3413.39	0.31037	3413.39	0.30562	3413.39	0.30073
3415.32	0.30137	3415.32	0.29598	3415.32	0.29115
3417.24	0.29231	3417.24	0.28631	3417.24	0.28153
3419.17	0.28324	3419.17	0.27667	3419.17	0.27191
3421.1	0.27417	3421.1	0.26708	3421.1	0.26233
3423.03	0.26512	3423.03	0.25754	3423.03	0.25278
3424.96	0.25608	3424.96	0.24804	3424.96	0.24328
3426.89	0.24707	3426.89	0.23859	3426.89	0.23384
3428.81	0.23813	3428.81	0.22924	3428.81	0.22448
3430.74	0.22931	3430.74	0.22003	3430.74	0.21527
3432.67	0.22068	3432.67	0.21102	3432.67	0.20627
3434.6	0.21228	3434.6	0.20224	3434.6	0.19751
3436.53	0.20413	3436.53	0.19372	3436.53	0.189
3438.46	0.19622	3438.46	0.18543	3438.46	0.18074
3440.39	0.18854	3440.39	0.17736	3440.39	0.17268
3442.31	0.18107	3442.31	0.16948	3442.31	0.16481
3444.24	0.17382	3444.24	0.1618	3444.24	0.15712
3446.17	0.16682	3446.17	0.15431	3446.17	0.14961
3448.1	0.16009	3448.1	0.14704	3448.1	0.1423
3450.03	0.15366	3450.03	0.14	3450.03	0.13518
3451.96	0.14753	3451.96	0.13317	3451.96	0.12826
3453.89	0.14168	3453.89	0.12652	3453.89	0.12148
3455.81	0.13604	3455.81	0.12	3455.81	0.1148
3457.74	0.13056	3457.74	0.11355	3457.74	0.10817
3459.67	0.12517	3459.67	0.10712	3459.67	0.10156
3461.6	0.11981	3461.6	0.10068	3461.6	0.09492
3463.53	0.11443	3463.53	0.09419	3463.53	0.08826
3465.45	0.10896	3465.45	0.08764	3465.45	0.08155
3467.38	0.10334	3467.38	0.08099	3467.38	0.07478
3469.31	0.09748	3469.31	0.07422	3469.31	0.06793
3471.24	0.0913	3471.24	0.06729	3471.24	0.06098
3473.17	0.08474	3473.17	0.06019	3473.17	0.05393
3475.1	0.07777	3475.1	0.05293	3475.1	0.0468
3477.03	0.0704	3477.03	0.04555	3477.03	0.0396
3478.95	0.06266	3478.95	0.03808	3478.95	0.0324
3480.88	0.05463	3480.88	0.03059	3480.88	0.02523
3482.81	0.04637	3482.81	0.02313	3482.81	0.01817
3484.74	0.03797	3484.74	0.01577	3484.74	0.01124
3486.67	0.02953	3486.67	0.00854	3486.67	0.00449
3488.6	0.02114	3488.6	0.00151	3488.6	-0.00205
3490.53	0.01291	3490.53	-0.00529	3490.53	-0.00836
3492.45	0.00492	3492.45	-0.01181	3492.45	-0.0144
3494.38	-0.00275	3494.38	-0.01802	3494.38	-0.02016
3496.31	-0.01006	3496.31	-0.0239	3496.31	-0.02564
3498.24	-0.01699	3498.24	-0.02946	3498.24	-0.03082
3500.17	-0.02354	3500.17	-0.03468	3500.17	-0.03573
3502.1	-0.02972	3502.1	-0.03961	3502.1	-0.04036
3504.03	-0.03553	3504.03	-0.04423	3504.03	-0.04474
3505.95	-0.04098	3505.95	-0.04857	3505.95	-0.04884
3507.88	-0.04607	3507.88	-0.05263	3507.88	-0.05268
3509.81	-0.05078	3509.81	-0.05639	3509.81	-0.05624
3511.74	-0.0551	3511.74	-0.05986	3511.74	-0.05953
3513.67	-0.05906	3513.67	-0.06305	3513.67	-0.06256
3515.59	-0.06267	3515.59	-0.066	3515.59	-0.06536
3517.52	-0.06598	3517.52	-0.06873	3517.52	-0.06797
3519.45	-0.06904	3519.45	-0.07129	3519.45	-0.07042
3521.38	-0.07188	3521.38	-0.07371	3521.38	-0.07275
3523.31	-0.07454	3523.31	-0.07601	3523.31	-0.07496
3525.24	-0.07704	3525.24	-0.0782	3525.24	-0.07708
3527.17	-0.07939	3527.17	-0.08029	3527.17	-0.07909
3529.09	-0.0816	3529.09	-0.08226	3529.09	-0.081
3531.02	-0.08368	3531.02	-0.08413	3531.02	-0.08281
3532.95	-0.08563	3532.95	-0.0859	3532.95	-0.08453
3534.88	-0.08747	3534.88	-0.08758	3534.88	-0.08617
3536.81	-0.08919	3536.81	-0.0892	3536.81	-0.08775
3538.74	-0.09083	3538.74	-0.09076	3538.74	-0.08928
3540.67	-0.09236	3540.67	-0.09228	3540.67	-0.09076
3542.59	-0.09382	3542.59	-0.09375	3542.59	-0.09221
3544.52	-0.09521	3544.52	-0.09519	3544.52	-0.09361
3546.45	-0.09654	3546.45	-0.09659	3546.45	-0.095
3548.38	-0.09785	3548.38	-0.09796	3548.38	-0.09637
3550.31	-0.09914	3550.31	-0.0993	3550.31	-0.09772
3552.24	-0.10042	3552.24	-0.10061	3552.24	-0.09905
3554.16	-0.10166	3554.16	-0.10187	3554.16	-0.10035
3556.09	-0.10286	3556.09	-0.10307	3556.09	-0.1016
3558.02	-0.10397	3558.02	-0.10421	3558.02	-0.10279
3559.95	-0.10501	3559.95	-0.10529	3559.95	-0.10392
3561.88	-0.10597	3561.88	-0.10633	3561.88	-0.10499
3563.81	-0.10688	3563.81	-0.10735	3563.81	-0.10604
3565.74	-0.1078	3565.74	-0.10838	3565.74	-0.10708
3567.66	-0.10875	3567.66	-0.10943	3567.66	-0.10814
3569.59	-0.10976	3569.59	-0.11052	3569.59	-0.10923
3571.52	-0.11082	3571.52	-0.11161	3571.52	-0.11034
3573.45	-0.11189	3573.45	-0.11269	3573.45	-0.11145
3575.38	-0.11292	3575.38	-0.11373	3575.38	-0.11253
3577.31	-0.11387	3577.31	-0.11469	3577.31	-0.11356
3579.24	-0.11472	3579.24	-0.11556	3579.24	-0.11452
3581.16	-0.11545	3581.16	-0.11635	3581.16	-0.1154
3583.09	-0.11609	3583.09	-0.11707	3583.09	-0.11622
3585.02	-0.11664	3585.02	-0.11775	3585.02	-0.11699
3586.95	-0.11715	3586.95	-0.11842	3586.95	-0.11774
3588.88	-0.11763	3588.88	-0.1191	3588.88	-0.11849
3590.81	-0.11814	3590.81	-0.11981	3590.81	-0.11926
3592.73	-0.11867	3592.73	-0.12055	3592.73	-0.12005
3594.66	-0.11926	3594.66	-0.12132	3594.66	-0.12087
3596.59	-0.11991	3596.59	-0.12211	3596.59	-0.12173
3598.52	-0.12059	3598.52	-0.12291	3598.52	-0.1226
3600.45	-0.1213	3600.45	-0.12371	3600.45	-0.12348
3602.38	-0.12201	3602.38	-0.12451	3602.38	-0.12435
3604.3	-0.1227	3604.3	-0.12529	3604.3	-0.1252
3606.23	-0.12335	3606.23	-0.12606	3606.23	-0.12603
3608.16	-0.12396	3608.16	-0.1268	3608.16	-0.12684
3610.09	-0.12451	3610.09	-0.12752	3610.09	-0.12762
3612.02	-0.12501	3612.02	-0.1282	3612.02	-0.12837
3613.95	-0.12547	3613.95	-0.12882	3613.95	-0.12906
3615.88	-0.1259	3615.88	-0.12937	3615.88	-0.12969
3617.8	-0.12629	3617.8	-0.12982	3617.8	-0.13023
3619.73	-0.12664	3619.73	-0.13019	3619.73	-0.13067
3621.66	-0.12698	3621.66	-0.13049	3621.66	-0.13104
3623.59	-0.12731	3623.59	-0.13076	3623.59	-0.13137
3625.52	-0.12767	3625.52	-0.13105	3625.52	-0.13171
3627.45	-0.12809	3627.45	-0.13143	3627.45	-0.13213
3629.38	-0.1286	3629.38	-0.13192	3629.38	-0.13268
3631.3	-0.12921	3631.3	-0.13254	3631.3	-0.13338
3633.23	-0.12989	3633.23	-0.13328	3633.23	-0.13421
3635.16	-0.13062	3635.16	-0.13409	3635.16	-0.13512
3637.09	-0.13131	3637.09	-0.13491	3637.09	-0.13605
3639.02	-0.13193	3639.02	-0.13567	3639.02	-0.13692
3640.95	-0.13245	3640.95	-0.13634	3640.95	-0.13768
3642.87	-0.13284	3642.87	-0.13689	3642.87	-0.13831
3644.8	-0.13312	3644.8	-0.13732	3644.8	-0.13881
3646.73	-0.13333	3646.73	-0.13766	3646.73	-0.13921
3648.66	-0.1335	3648.66	-0.13795	3648.66	-0.13955
3650.59	-0.13371	3650.59	-0.13824	3650.59	-0.13989
3652.52	-0.13404	3652.52	-0.13857	3652.52	-0.14027
3654.45	-0.13451	3654.45	-0.13898	3654.45	-0.14074
3656.37	-0.13511	3656.37	-0.13948	3656.37	-0.14131
3658.3	-0.13579	3658.3	-0.14006	3658.3	-0.14195
3660.23	-0.13649	3660.23	-0.14065	3660.23	-0.14261
3662.16	-0.13713	3662.16	-0.1412	3662.16	-0.14322
3664.09	-0.13767	3664.09	-0.14165	3664.09	-0.14372
3666.02	-0.13807	3666.02	-0.14198	3666.02	-0.14409
3667.94	-0.13831	3667.94	-0.14218	3667.94	-0.14433
3669.87	-0.13841	3669.87	-0.1423	3669.87	-0.14447
3671.8	-0.13843	3671.8	-0.14237	3671.8	-0.14454
3673.73	-0.13843	3673.73	-0.14246	3673.73	-0.14461
3675.66	-0.13851	3675.66	-0.14258	3675.66	-0.14472
3677.59	-0.13871	3677.59	-0.14276	3677.59	-0.14488
3679.51	-0.13902	3679.51	-0.14298	3679.51	-0.1451
3681.44	-0.13938	3681.44	-0.14321	3681.44	-0.14534
3683.37	-0.13974	3683.37	-0.14342	3683.37	-0.14557
3685.3	-0.14002	3685.3	-0.14357	3685.3	-0.14576
3687.23	-0.1402	3687.23	-0.14366	3687.23	-0.1459
3689.16	-0.1403	3689.16	-0.14372	3689.16	-0.14598
3691.09	-0.14033	3691.09	-0.14377	3691.09	-0.14605
3693.01	-0.14034	3693.01	-0.14384	3693.01	-0.14611
3694.94	-0.14038	3694.94	-0.14395	3694.94	-0.14621
3696.87	-0.14047	3696.87	-0.14408	3696.87	-0.14633
3698.8	-0.14059	3698.8	-0.14423	3698.8	-0.14647
3700.73	-0.14072	3700.73	-0.14438	3700.73	-0.14661
3702.66	-0.14085	3702.66	-0.1445	3702.66	-0.14674
3704.59	-0.14095	3704.59	-0.1446	3704.59	-0.14686
3706.51	-0.14102	3706.51	-0.14468	3706.51	-0.14696
3708.44	-0.1411	3708.44	-0.14478	3708.44	-0.14707
3710.37	-0.14118	3710.37	-0.14489	3710.37	-0.14719
3712.3	-0.14128	3712.3	-0.14502	3712.3	-0.14734
3714.23	-0.14137	3714.23	-0.14518	3714.23	-0.1475
3716.16	-0.14145	3716.16	-0.14532	3716.16	-0.14765
3718.08	-0.14149	3718.08	-0.14543	3718.08	-0.14777
3720.01	-0.14147	3720.01	-0.14549	3720.01	-0.14783
3721.94	-0.1414	3721.94	-0.14549	3721.94	-0.14783
3723.87	-0.14128	3723.87	-0.14542	3723.87	-0.14776
3725.8	-0.14114	3725.8	-0.1453	3725.8	-0.14763
3727.73	-0.141	3727.73	-0.14516	3727.73	-0.14748
3729.66	-0.1409	3729.66	-0.14503	3729.66	-0.14734
3731.58	-0.14087	3731.58	-0.14493	3731.58	-0.14723
3733.51	-0.14092	3733.51	-0.14488	3733.51	-0.14717
3735.44	-0.14107	3735.44	-0.14487	3735.44	-0.14716
3737.37	-0.14129	3737.37	-0.14491	3737.37	-0.1472
3739.3	-0.14156	3739.3	-0.14497	3739.3	-0.14725
3741.23	-0.14182	3741.23	-0.14504	3741.23	-0.14731
3743.16	-0.14205	3743.16	-0.14511	3743.16	-0.14737
3745.08	-0.14224	3745.08	-0.14519	3745.08	-0.14741
3747.01	-0.14239	3747.01	-0.14528	3747.01	-0.14747
3748.94	-0.14251	3748.94	-0.14542	3748.94	-0.14758
3750.87	-0.14265	3750.87	-0.14564	3750.87	-0.14777
3752.8	-0.14284	3752.8	-0.14596	3752.8	-0.14806
3754.72	-0.1431	3754.72	-0.14637	3754.72	-0.14844
3756.65	-0.14342	3756.65	-0.14685	3756.65	-0.14889
3758.58	-0.14378	3758.58	-0.14734	3758.58	-0.14936
3760.51	-0.14416	3760.51	-0.14779	3760.51	-0.1498
3762.44	-0.14452	3762.44	-0.14816	3762.44	-0.15016
3764.37	-0.14483	3764.37	-0.14843	3764.37	-0.15043
3766.3	-0.14508	3766.3	-0.1486	3766.3	-0.15061
3768.22	-0.14529	3768.22	-0.1487	3768.22	-0.15072
3770.15	-0.14545	3770.15	-0.14876	3770.15	-0.15079
3772.08	-0.14558	3772.08	-0.14881	3772.08	-0.15085
3774.01	-0.14569	3774.01	-0.14888	3774.01	-0.15091
3775.94	-0.14578	3775.94	-0.14896	3775.94	-0.15098
3777.87	-0.14586	3777.87	-0.14904	3777.87	-0.15106
3779.8	-0.14592	3779.8	-0.14911	3779.8	-0.15113
3781.72	-0.14597	3781.72	-0.14917	3781.72	-0.1512
3783.65	-0.14602	3783.65	-0.14922	3783.65	-0.15126
3785.58	-0.14608	3785.58	-0.14926	3785.58	-0.15132
3787.51	-0.14614	3787.51	-0.14929	3787.51	-0.15138
3789.44	-0.14619	3789.44	-0.1493	3789.44	-0.15144
3791.37	-0.14622	3791.37	-0.1493	3791.37	-0.15146
3793.3	-0.14619	3793.3	-0.14924	3793.3	-0.15143
3795.22	-0.14609	3795.22	-0.14914	3795.22	-0.15135
3797.15	-0.14591	3797.15	-0.14897	3797.15	-0.15119
3799.08	-0.14566	3799.08	-0.14876	3799.08	-0.15098
3801.01	-0.14537	3801.01	-0.14854	3801.01	-0.15075
3802.94	-0.14512	3802.94	-0.14833	3802.94	-0.15052
3804.86	-0.14494	3804.86	-0.14817	3804.86	-0.15033
3806.79	-0.14488	3806.79	-0.14808	3806.79	-0.1502
3808.72	-0.1449	3808.72	-0.14805	3808.72	-0.15013
3810.65	-0.14496	3810.65	-0.14806	3810.65	-0.1501
3812.58	-0.14502	3812.58	-0.14807	3812.58	-0.1501
3814.51	-0.14502	3814.51	-0.14807	3814.51	-0.15008
3816.44	-0.14495	3816.44	-0.14806	3816.44	-0.15006
3818.36	-0.14482	3818.36	-0.14803	3818.36	-0.15003
3820.29	-0.14468	3820.29	-0.14801	3820.29	-0.15003
3822.22	-0.14458	3822.22	-0.14802	3822.22	-0.15005
3824.15	-0.14454	3824.15	-0.14807	3824.15	-0.15011
3826.08	-0.14457	3826.08	-0.14813	3826.08	-0.15019
3828.01	-0.14464	3828.01	-0.14818	3828.01	-0.15027
3829.94	-0.1447	3829.94	-0.14821	3829.94	-0.1503
3831.86	-0.1447	3831.86	-0.14817	3831.86	-0.15028
3833.79	-0.14463	3833.79	-0.14809	3833.79	-0.1502
3835.72	-0.1445	3835.72	-0.14796	3835.72	-0.15008
3837.65	-0.14434	3837.65	-0.14781	3837.65	-0.14994
3839.58	-0.14421	3839.58	-0.14767	3839.58	-0.14982
3841.51	-0.14414	3841.51	-0.14756	3841.51	-0.14973
3843.43	-0.14414	3843.43	-0.14746	3843.43	-0.14965
3845.36	-0.1442	3845.36	-0.14736	3845.36	-0.14957
3847.29	-0.14426	3847.29	-0.14724	3847.29	-0.14946
3849.22	-0.14429	3849.22	-0.14707	3849.22	-0.1493
3851.15	-0.14425	3851.15	-0.14687	3851.15	-0.1491
3853.08	-0.14415	3853.08	-0.14667	3853.08	-0.14888
3855.01	-0.14401	3855.01	-0.14651	3855.01	-0.1487
3856.93	-0.14387	3856.93	-0.14644	3856.93	-0.14859
3858.86	-0.14376	3858.86	-0.14646	3858.86	-0.14859
3860.79	-0.14371	3860.79	-0.14657	3860.79	-0.14869
3862.72	-0.14369	3862.72	-0.14672	3862.72	-0.14883
3864.65	-0.1437	3864.65	-0.14688	3864.65	-0.14899
3866.58	-0.14371	3866.58	-0.14701	3866.58	-0.14911
3868.51	-0.1437	3868.51	-0.14709	3868.51	-0.14918
3870.43	-0.14369	3870.43	-0.14711	3870.43	-0.1492
3872.36	-0.14367	3872.36	-0.14711	3872.36	-0.14919
3874.29	-0.14368	3874.29	-0.14711	3874.29	-0.14917
3876.22	-0.14372	3876.22	-0.14712	3876.22	-0.14916
3878.15	-0.14378	3878.15	-0.14714	3878.15	-0.14917
3880.08	-0.14385	3880.08	-0.14717	3880.08	-0.14917
3882	-0.14392	3882	-0.14718	3882	-0.14915
3883.93	-0.14397	3883.93	-0.14717	3883.93	-0.14912
3885.86	-0.144	3885.86	-0.14713	3885.86	-0.14907
3887.79	-0.14402	3887.79	-0.14709	3887.79	-0.14901
3889.72	-0.14402	3889.72	-0.14704	3889.72	-0.14896
3891.65	-0.14401	3891.65	-0.14699	3891.65	-0.14892
3893.57	-0.14398	3893.57	-0.14693	3893.57	-0.14887
3895.5	-0.14391	3895.5	-0.14685	3895.5	-0.14881
3897.43	-0.1438	3897.43	-0.14674	3897.43	-0.14871
3899.36	-0.14364	3899.36	-0.1466	3899.36	-0.14858
3901.29	-0.14348	3901.29	-0.14645	3901.29	-0.14843
3903.22	-0.14333	3903.22	-0.1463	3903.22	-0.14829
3905.15	-0.14324	3905.15	-0.14621	3905.15	-0.14821
3907.07	-0.14323	3907.07	-0.14619	3907.07	-0.1482
3909	-0.1433	3909	-0.14624	3909	-0.14826
3910.93	-0.14342	3910.93	-0.14635	3910.93	-0.14839
3912.86	-0.14356	3912.86	-0.14647	3912.86	-0.14854
3914.79	-0.14367	3914.79	-0.14659	3914.79	-0.14867
3916.72	-0.14374	3916.72	-0.14668	3916.72	-0.14877
3918.64	-0.14376	3918.64	-0.14673	3918.64	-0.14883
3920.57	-0.14375	3920.57	-0.14676	3920.57	-0.14887
3922.5	-0.14372	3922.5	-0.14679	3922.5	-0.14891
3924.43	-0.14371	3924.43	-0.14683	3924.43	-0.14896
3926.36	-0.14374	3926.36	-0.14689	3926.36	-0.14902
3928.29	-0.14381	3928.29	-0.14696	3928.29	-0.14909
3930.22	-0.14391	3930.22	-0.14704	3930.22	-0.14915
3932.14	-0.14405	3932.14	-0.14713	3932.14	-0.14922
3934.07	-0.14419	3934.07	-0.14721	3934.07	-0.14927
3936	-0.14433	3936	-0.1473	3936	-0.14932
3937.93	-0.14446	3937.93	-0.14738	3937.93	-0.14937
3939.86	-0.14458	3939.86	-0.14747	3939.86	-0.14943
3941.79	-0.14469	3941.79	-0.14755	3941.79	-0.14948
3943.72	-0.14478	3943.72	-0.14763	3943.72	-0.14953
3945.64	-0.14486	3945.64	-0.14768	3945.64	-0.14957
3947.57	-0.14493	3947.57	-0.14772	3947.57	-0.14959
3949.5	-0.14498	3949.5	-0.14773	3949.5	-0.14959
3951.43	-0.14503	3951.43	-0.14774	3951.43	-0.1496
3953.36	-0.14509	3953.36	-0.14774	3953.36	-0.1496
3955.29	-0.14516	3955.29	-0.14775	3955.29	-0.14962
3957.21	-0.14524	3957.21	-0.14777	3957.21	-0.14964
3959.14	-0.14533	3959.14	-0.14778	3959.14	-0.14966
3961.07	-0.14541	3961.07	-0.1478	3961.07	-0.14969
3963	-0.14549	3963	-0.14781	3963	-0.1497
3964.93	-0.14556	3964.93	-0.14782	3964.93	-0.14971
3966.86	-0.14561	3966.86	-0.14782	3966.86	-0.14971
3968.78	-0.14564	3968.78	-0.14783	3968.78	-0.14973
3970.71	-0.14567	3970.71	-0.14784	3970.71	-0.14976
3972.64	-0.14569	3972.64	-0.14785	3972.64	-0.14979
3974.57	-0.14571	3974.57	-0.14786	3974.57	-0.14982
3976.5	-0.14572	3976.5	-0.14787	3976.5	-0.14984
3978.43	-0.14572	3978.43	-0.14787	3978.43	-0.14984
3980.36	-0.14572	3980.36	-0.14787	3980.36	-0.14982
3982.28	-0.14573	3982.28	-0.14787	3982.28	-0.14979
3984.21	-0.14575	3984.21	-0.14788	3984.21	-0.14977
3986.14	-0.14579	3986.14	-0.14791	3986.14	-0.14977
3988.07	-0.14584	3988.07	-0.14795	3988.07	-0.1498
3990	-0.14592	3990	-0.14801	3990	-0.14985
3991.93	-0.146	3991.93	-0.14808	3991.93	-0.14993
3993.86	-0.14608	3993.86	-0.14815	3993.86	-0.15002
3995.78	-0.14616	3995.78	-0.14824	3995.78	-0.15011
3997.71	-0.14624	3997.71	-0.14833	3997.71	-0.15022
3999.64	-0.14631	3999.64	-0.14843	3999.64	-0.15032
4001.57	-0.14638	4001.57	-0.14852	4001.57	-0.15042
	0		0		0
	0

## Sheet: Fig3.c
Lifetime of P-Lig prepared from ionic liquid with different anions
	Sample 1	Sample 2	Sample 3
	Lifetime (ms)	Lifetime (ms)	Lifetime (ms)	Average value (ms)	Standard deviation
Br-1	110.32	109.38	109.46	109.72	0.52115
Cl-1	89.42	89.62	88.78	89.2733	0.43879
CH3COO-	38.33	38.55	39.13	38.67	0.41328
